# Supplementary material for: Impact of seat position on survival outcomes and anatomically specific severe injury patterns in four-wheeled motor vehicle accidents: a retrospective cohort study at a community emergency department in Japan
Source: BMC Emerg Med. 2025 Jul 30;25:139. doi: 10.1186/s12873-025-01302-z (PMC12312418; doi:10.1186/s12873-025-01302-z)
Supplement: Supplementary file 1 — Supplementary Material 1 [file 12873_2025_1302_MOESM1_ESM.xlsx]

## Sheet: dataset
Case No	Seat position	Age	Gender	Admission phase	Season	Presentation time	Presentation day	Seat belt	Airbag	Car type	Collision type	High energy trauma	In-hospital death	AIS face≥3	AIS head or neck≥3	AIS chest≥3	AIS abdomen or pelvic contents≥3	AIS extremities or pelvic girdle≥3	ISS	ISS>15	RTS	GCS code	SBP code	RR code	Emergency ETI	Physician-staffed ambulance dispatch	Emergency surgery	Pre-hospital LOS(min)	ICU/HCU admission	Hospital LOS(day)
1	0	20	1	0	0	0	0	0	2	1	1	1	1	0	1	1	0	1	50	1	0	0	0	0	1	1	0	50	0	0
2	1	79	0	0	2	0	0	0	0	1	4	0	1	0	0	1	1	0	41	1	0	0	0	0	1	1	0	63	0	0
3	0	71	1	0	2	0	1	0	0	1	1	1	1	0	1	1	1	0	50	1	0	0	0	0	1	1	0	73	0	0
4	0	71	1	0	1	0	0	0	0	1	1	1	1	0	0	1	1	1	43	1	0	0	0	0	1	1	0	65	0	0
5	0	52	1	0	1	2	0	1	2	1	1	1	1	0	1	1	0	1	43	1	0	0	0	0	1	1	0	32	0	0
6	0	74	1	0	1	2	1	0	0	1	1	1	1	0	1	1	0	0	75	1	0	0	0	0	1	0	0	29	0	0
7	0	73	1	1	0	0	0	0	0	1	4	1	1	0	1	1	0	0	51	1	0	0	0	0	1	1	0	46	0	0
8	0	59	0	1	3	0	0	2	0	1	1	1	1	0	0	1	0	1	45	1	0	0	0	0	1	1	1	52	0	0
9	0	78	1	1	2	0	0	0	1	1	4	1	1	0	1	1	0	0	38	1	0	0	0	0	1	1	0	64	0	0
10	0	69	1	1	2	0	1	0	0	1	1	1	1	0	0	1	0	0	27	1	0	0	0	0	1	1	0	31	0	0
11	0	79	1	2	3	1	0	0	1	1	2	0	1	0	0	1	0	0	33	1	0	0	0	0	1	1	0	130	0	0
12	0	83	1	1	0	0	0	0	0	1	5	1	1	0	1	1	0	0	41	1	1.4652	0	2	0	1	1	0	96	1	2
13	0	23	0	0	3	0	0	0	0	1	2	0	0	0	0	0	0	0	1	0	7.8408	4	4	4	0	0	0	30	0	0
14	0	38	1	0	0	2	0	1	0	1	4	0	0	0	1	0	0	0	10	0	7.8408	4	4	4	0	0	0	31	1	0
15	0	27	1	0	0	0	0	1	0	1	6	0	0	0	0	0	0	0	3	0	7.8408	4	4	4	0	0	0	13	0	0
16	1	49	1	0	0	0	0	1	0	1	6	0	0	0	0	0	0	0	3	0	7.8408	4	4	4	0	0	0	13	0	0
17	0	71	1	0	0	0	0	1	0	1	1	0	0	0	0	1	1	0	22	1	7.8408	4	4	4	0	0	1	39	1	0
18	0	61	1	0	0	0	0	0	0	1	4	0	0	0	0	0	0	0	6	0	7.8408	4	4	4	0	0	0	21	0	0
19	0	59	1	0	0	1	0	1	0	1	6	0	0	0	0	0	0	0	6	0	7.8408	4	4	4	0	0	0	44	0	0
20	0	54	0	0	0	0	0	0	0	1	2	0	0	1	0	0	0	0	14	0	5.0304	1	4	4	0	1	1	60	1	0
21	0	39	0	0	0	1	0	1	0	1	1	0	0	0	0	1	0	1	29	1	7.8408	4	4	4	0	1	1	93	1	0
22	0	74	1	0	1	0	1	1	0	1	1	0	0	0	0	0	0	0	2	0	7.8408	4	4	4	0	0	0	29	0	0
23	0	61	1	0	1	0	0	1	0	1	1	0	0	0	0	0	0	0	3	0	7.8408	4	4	4	0	0	0	23	0	0
24	0	78	1	0	1	0	0	1	0	1	4	0	0	0	0	0	0	0	3	0	7.8408	4	4	4	0	0	0	21	0	0
25	1	74	0	0	1	0	0	1	0	1	4	0	0	0	0	0	0	0	2	0	7.8408	4	4	4	0	0	0	31	0	0
26	0	75	1	0	1	0	0	1	0	1	4	0	0	0	0	0	0	0	3	0	7.8408	4	4	4	0	0	0	31	0	0
27	0	69	1	0	1	0	0	1	1	1	2	0	0	0	0	0	0	0	1	0	7.8408	4	4	4	0	0	0	25	0	0
28	0	71	1	0	1	1	0	1	0	1	3	0	0	0	0	0	0	0	1	0	7.8408	4	4	4	0	0	0	17	0	0
29	0	33	1	0	2	0	1	1	0	1	2	0	0	0	0	0	0	0	2	0	7.8408	4	4	4	0	0	0	20	0	0
30	0	49	1	0	2	0	0	1	0	1	1	0	0	0	0	0	1	1	19	1	7.8408	4	4	4	0	0	1	29	1	0
31	0	59	1	0	2	0	0	1	0	1	2	0	0	0	0	0	0	0	2	0	7.8408	4	4	4	0	1	0	22	0	0
32	0	22	1	0	2	0	1	0	0	1	2	0	0	0	0	0	0	0	1	0	7.8408	4	4	4	0	0	0	35	0	0
33	1	79	0	0	2	0	1	1	0	1	5	0	0	0	0	0	0	0	2	0	7.8408	4	4	4	0	0	0	49	0	0
34	0	80	1	0	2	0	1	1	0	1	5	0	0	0	0	0	0	1	14	0	7.8408	4	4	4	0	0	1	49	1	0
35	0	68	1	0	2	0	0	1	0	1	1	0	0	0	0	0	0	0	3	0	7.8408	4	4	4	0	0	0	41	1	0
36	0	44	0	0	3	2	1	1	0	1	4	0	0	0	0	0	0	0	2	0	7.8408	4	4	4	0	0	0	40	0	0
37	1	80	1	0	3	2	1	0	0	1	4	0	0	0	1	0	0	0	18	1	7.8408	4	4	4	0	0	0	40	1	0
38	0	21	1	0	3	0	0	0	0	1	1	0	0	0	0	0	0	0	2	0	5.9672	2	4	4	0	0	0	23	1	2
39	1	64	0	0	3	1	0	1	0	1	1	0	0	0	0	0	0	0	1	0	7.8408	4	4	4	0	0	0	68	0	0
40	0	67	1	0	3	1	0	1	0	1	1	0	0	0	0	0	0	0	6	0	7.8408	4	4	4	0	1	0	68	0	0
41	0	32	1	0	3	1	0	0	0	1	2	0	0	0	0	0	0	0	3	0	7.8408	4	4	4	0	0	0	17	0	0
42	0	79	1	0	0	0	0	1	0	1	1	0	0	0	0	0	0	0	8	0	7.8408	4	4	4	0	0	0	26	1	0
43	0	61	0	0	0	0	0	1	0	1	1	0	0	0	0	0	0	0	2	0	7.8408	4	4	4	0	0	0	32	0	0
44	1	64	0	0	0	0	0	1	0	1	1	0	0	0	0	0	0	0	2	0	7.8408	4	4	4	0	0	0	32	0	0
45	0	50	1	0	0	1	1	0	0	1	4	1	0	0	1	0	0	0	26	1	7.1082	4	3	4	0	0	0	40	1	0
46	0	80	1	0	0	0	0	0	0	1	1	1	0	0	0	0	0	0	6	0	7.8408	4	4	4	0	0	0	25	1	0
47	0	61	1	0	0	1	0	1	0	1	2	1	0	0	1	1	0	0	22	1	7.8408	4	4	4	0	0	0	47	1	0
48	0	56	1	0	1	1	0	1	0	1	1	1	0	0	0	0	0	1	11	0	7.8408	4	4	4	0	1	0	117	1	0
49	0	67	1	0	1	1	1	1	0	1	2	0	0	0	0	0	0	0	2	0	7.8408	4	4	4	0	0	0	50	0	0
50	0	55	0	0	1	0	0	1	0	1	1	1	0	0	0	0	0	0	9	0	7.8408	4	4	4	0	1	0	51	1	0
51	0	66	1	0	1	0	0	1	0	1	3	0	0	0	0	0	0	0	1	0	7.8408	4	4	4	0	0	0	30	0	0
52	0	76	1	0	1	0	0	0	0	1	6	1	0	0	0	0	0	0	3	0	7.8408	4	4	4	0	0	0	63	0	0
53	0	61	0	0	1	0	0	0	0	1	1	1	0	0	0	1	0	1	22	1	7.8408	4	4	4	0	0	1	46	1	13
54	0	61	1	0	2	0	0	1	0	1	1	0	0	0	0	0	0	0	2	0	7.8408	4	4	4	0	0	0	19	0	0
55	0	72	1	0	2	1	0	1	0	1	1	0	0	0	0	0	0	0	3	0	7.8408	4	4	4	0	0	0	38	0	0
56	0	33	1	0	2	0	1	1	0	1	1	0	0	0	0	0	0	0	2	0	7.8408	4	4	4	0	0	0	40	0	0
57	1	32	1	0	2	0	1	1	0	1	1	0	0	0	0	0	0	0	3	0	7.8408	4	4	4	0	0	0	40	0	0
58	0	43	1	0	2	1	0	1	0	1	1	0	0	0	0	0	0	0	2	0	7.8408	4	4	4	0	0	0	51	0	0
59	0	57	1	0	2	0	0	1	0	1	2	1	0	0	0	0	0	0	2	0	7.8408	4	4	4	0	0	0	33	0	0
60	1	70	1	0	0	0	0	1	0	1	1	0	0	0	0	0	0	0	6	0	7.8408	4	4	4	0	0	0	36	1	0
61	1	78	0	0	0	1	0	0	0	1	4	1	0	0	0	0	0	1	10	0	7.8408	4	4	4	0	0	1	87	1	0
62	0	52	1	0	0	0	0	1	0	1	4	1	0	0	0	0	0	0	1	0	7.8408	4	4	4	0	0	0	43	0	0
63	0	61	1	0	0	0	0	1	0	1	2	0	0	0	0	0	0	0	2	0	7.8408	4	4	4	0	0	0	29	0	0
64	1	83	0	0	0	0	0	1	0	1	3	0	0	0	0	0	0	0	1	0	7.8408	4	4	4	0	1	0	44	0	0
65	2	77	0	0	0	0	0	0	0	1	3	0	0	0	0	0	0	0	4	0	6.904	3	4	4	0	1	0	46	0	0
66	0	41	1	0	0	1	1	0	0	1	5	0	0	0	0	0	0	0	1	0	7.8408	4	4	4	0	0	0	46	0	0
67	1	72	0	0	0	1	1	0	0	1	5	0	0	0	0	0	0	0	1	0	7.8408	4	4	4	0	0	0	46	0	0
68	0	49	0	0	0	1	0	1	0	1	2	1	0	0	0	0	0	0	2	0	7.8408	4	4	4	0	0	0	34	1	0
69	1	52	1	0	0	1	0	0	0	1	2	1	0	0	0	0	1	0	17	1	7.8408	4	4	4	0	0	0	39	1	0
70	0	54	1	0	1	0	1	0	0	1	4	1	0	1	0	0	0	0	10	0	7.8408	4	4	4	0	1	0	73	1	0
71	0	28	1	0	1	2	1	0	0	1	1	1	0	0	0	0	0	1	14	0	7.55	4	4	3	0	0	1	60	1	0
72	2	82	0	0	1	0	1	0	0	1	1	0	0	0	0	0	0	0	1	0	7.8408	4	4	4	0	0	0	27	0	0
73	0	72	1	0	1	0	0	1	0	1	1	0	0	0	0	0	0	0	5	0	7.8408	4	4	4	0	0	0	31	0	0
74	1	69	0	0	1	0	0	1	0	1	1	0	0	0	0	0	0	0	6	0	7.8408	4	4	4	0	0	0	31	0	0
75	0	66	0	0	1	0	0	1	0	1	4	1	0	0	0	0	0	0	2	0	7.8408	4	4	4	0	0	0	25	0	0
76	0	19	1	0	2	0	0	1	0	1	1	0	0	0	1	0	0	0	14	0	6.904	3	4	4	0	0	0	28	1	0
77	0	55	0	0	2	0	0	1	0	1	1	0	0	0	0	0	0	0	3	0	7.8408	4	4	4	0	0	0	60	0	0
78	1	7	0	0	3	1	0	0	0	1	6	0	0	0	0	0	0	0	2	0	7.8408	4	4	4	0	0	0	63	0	0
79	0	30	0	0	3	0	0	1	0	1	1	0	0	0	0	0	0	0	2	0	7.8408	4	4	4	0	0	0	44	0	0
80	1	5	0	0	3	0	0	0	0	1	1	0	0	0	0	0	0	0	3	0	7.8408	4	4	4	0	0	0	44	0	0
81	0	31	1	0	3	2	0	1	0	1	4	1	0	0	0	0	0	0	9	0	7.8408	4	4	4	0	0	0	21	1	4
82	0	56	1	0	3	0	0	0	0	1	1	0	0	0	0	0	1	0	10	0	7.8408	4	4	4	0	0	1	47	1	0
83	1	17	0	0	3	0	0	0	0	1	2	0	0	0	0	0	0	0	2	0	7.8408	4	4	4	0	0	0	38	1	0
84	1	41	1	0	3	1	0	1	0	1	1	0	0	0	0	0	0	0	3	0	7.8408	4	4	4	0	0	0	66	0	0
85	0	69	1	0	3	1	0	1	0	1	1	0	0	0	0	0	0	0	4	0	7.8408	4	4	4	0	0	0	66	0	0
86	0	53	1	0	3	0	0	1	0	1	6	0	0	0	0	0	0	0	1	0	7.8408	4	4	4	0	0	0	60	0	0
87	0	36	1	0	3	1	0	1	0	1	1	0	0	0	0	1	0	1	22	1	7.8408	4	4	4	0	0	1	74	1	13
88	0	78	1	0	0	1	0	1	1	1	1	1	0	0	0	0	0	1	10	0	7.8408	4	4	4	0	1	1	130	1	0
89	0	53	1	0	0	0	0	1	0	1	1	0	0	0	0	0	0	0	2	0	7.8408	4	4	4	0	0	0	24	0	0
90	0	54	1	0	0	1	0	1	0	1	3	0	0	0	0	0	0	0	1	0	7.8408	4	4	4	0	0	0	50	0	0
91	0	56	1	0	0	0	1	1	0	1	2	0	0	0	0	0	0	0	3	0	7.8408	4	4	4	0	0	0	52	1	0
92	0	62	1	0	1	0	1	1	0	1	5	1	0	0	0	0	0	0	2	0	7.8408	4	4	4	0	0	0	28	0	0
93	1	82	0	0	1	0	0	1	0	1	1	1	0	0	0	0	0	1	10	0	7.8408	4	4	4	0	1	0	64	1	0
94	0	29	1	0	1	2	1	1	0	1	1	1	0	0	0	0	0	0	2	0	7.8408	4	4	4	0	0	0	49	0	0
95	0	29	1	0	2	1	1	1	0	1	1	1	0	0	0	0	0	1	9	0	7.8408	4	4	4	0	1	0	42	1	0
96	0	18	1	0	2	2	1	1	0	1	1	1	0	0	0	0	0	0	3	0	7.8408	4	4	4	0	0	0	64	0	0
97	1	38	1	0	3	0	0	1	0	1	3	0	0	0	0	0	0	0	1	0	7.8408	4	4	4	0	0	0	20	0	0
98	0	40	1	0	3	0	0	1	0	1	3	0	0	0	0	0	0	0	1	0	7.8408	4	4	4	0	0	0	20	0	0
99	1	71	0	0	3	0	0	1	0	1	1	1	0	0	0	0	0	0	6	0	7.8408	4	4	4	0	0	1	79	1	0
100	0	72	1	0	3	0	0	1	0	1	1	1	0	0	0	0	0	0	5	0	7.8408	4	4	4	0	0	0	79	1	0
101	0	68	0	0	0	1	0	1	0	1	1	1	0	0	0	0	0	0	2	0	7.8408	4	4	4	0	1	0	39	1	0
102	2	55	0	0	0	1	0	0	0	1	3	0	0	0	0	0	0	0	1	0	7.8408	4	4	4	0	0	0	29	0	0
103	1	40	1	0	0	0	0	0	0	1	1	0	0	0	0	0	0	1	9	0	7.8408	4	4	4	0	1	1	54	1	0
104	0	31	1	0	0	0	1	0	0	1	4	1	0	0	0	1	0	0	21	1	7.8408	4	4	4	0	0	0	28	1	7
105	0	65	1	0	0	0	0	1	0	1	1	1	0	0	0	1	0	1	22	1	7.8408	4	4	4	0	0	1	52	1	12
106	1	74	0	0	0	0	0	1	0	1	1	0	0	0	0	0	0	0	2	0	7.8408	4	4	4	0	0	0	44	0	0
107	2	79	1	0	0	0	0	0	0	1	1	0	0	0	0	0	0	0	2	0	7.8408	4	4	4	0	0	0	44	0	0
108	0	69	1	0	1	2	1	1	0	1	1	1	0	0	1	0	0	0	10	0	7.8408	4	4	4	0	1	0	42	1	0
109	0	79	1	0	1	0	1	1	0	1	5	0	0	0	0	0	0	0	1	0	7.8408	4	4	4	0	0	0	16	0	0
110	0	65	0	0	1	0	0	1	2	1	1	1	0	0	0	0	0	0	3	0	7.8408	4	4	4	0	0	0	37	0	0
111	0	71	0	0	1	0	0	1	0	1	2	0	0	0	0	1	0	0	10	0	7.8408	4	4	4	0	0	0	28	1	0
112	1	66	0	0	2	2	1	1	0	1	1	1	0	0	0	0	0	1	9	0	7.8408	4	4	4	0	1	1	47	1	10
113	0	72	1	0	2	0	0	0	0	1	1	1	0	0	1	0	0	1	26	1	7.8408	4	4	4	0	1	1	60	1	18
114	0	53	1	0	2	0	0	1	0	1	1	1	0	0	0	0	0	0	5	0	7.8408	4	4	4	0	0	1	32	1	0
115	0	74	0	0	2	2	0	1	1	1	2	0	0	0	0	0	0	0	2	0	7.8408	4	4	4	0	0	0	21	0	0
116	0	40	1	0	2	1	1	0	0	1	1	0	0	0	0	0	0	0	2	0	7.8408	4	4	4	0	0	0	24	0	0
117	0	78	1	0	2	0	0	1	0	1	6	0	0	0	0	1	0	0	9	0	7.8408	4	4	4	0	0	0	56	1	0
118	0	56	0	0	2	0	1	1	0	1	1	0	0	0	0	0	0	0	1	0	7.8408	4	4	4	0	0	0	26	0	0
119	1	21	0	0	2	1	0	1	0	1	4	1	0	0	0	0	0	0	5	0	7.8408	4	4	4	0	1	0	74	0	0
120	0	39	1	0	3	2	0	0	0	1	4	1	0	0	0	0	0	0	2	0	7.8408	4	4	4	0	1	0	35	0	0
121	0	51	1	0	3	0	0	1	0	1	1	1	0	0	0	0	0	0	5	0	7.8408	4	4	4	0	0	0	58	0	0
122	0	73	1	0	3	0	0	1	0	1	1	1	0	0	0	0	0	0	4	0	7.8408	4	4	4	0	0	0	56	1	2
123	0	52	1	0	3	2	0	0	0	1	1	1	0	0	0	0	0	0	4	0	7.8408	4	4	4	0	1	1	63	1	0
124	0	69	1	0	3	1	0	1	0	1	1	1	0	0	1	1	0	0	38	1	4.0936	0	4	4	1	0	0	28	1	93
125	0	29	0	0	0	0	1	1	2	1	1	0	0	0	0	0	0	0	2	0	7.8408	4	4	4	0	0	0	38	0	0
126	0	62	1	0	0	0	0	1	2	1	1	1	0	0	0	0	0	1	9	0	7.8408	4	4	4	0	0	0		1	0
127	0	19	1	0	0	0	0	1	0	1	4	1	0	0	0	0	0	0	1	0	7.8408	4	4	4	0	0	0	43	0	0
128	0	57	1	0	0	0	0	1	0	1	4	1	0	0	0	0	0	0	2	0	7.8408	4	4	4	0	0	0	27	0	0
129	0	69	1	0	0	2	1	1	0	1	1	0	0	0	0	1	0	0	32	1	7.8408	4	4	4	1	1	0	44	1	23
130	0	25	1	0	1	0	0	1	2	1	1	1	0	0	0	0	0	0	4	0	7.8408	4	4	4	0	0	1	67	1	0
131	0	78	1	0	2	0	1	1	0	1	4	1	0	0	0	0	0	0	1	0	7.8408	4	4	4	0	0	0	44	0	0
132	0	60	0	0	2	2	0	1	0	1	4	1	0	0	0	1	1	0	22	1	7.8408	4	4	4	0	0	0	47	1	6
133	0	58	1	0	2	2	0	1	1	1	3	0	0	0	0	0	0	0	1	0	7.8408	4	4	4	0	0	0	55	0	0
134	0	60	1	0	2	1	1	1	0	1	1	0	0	0	0	0	0	0	3	0	7.8408	4	4	4	0	0	0	49	0	0
135	0	63	1	0	3	1	0	1	0	1	1	1	0	0	0	0	0	0	2	0	7.8408	4	4	4	0	0	0	60	0	0
136	0	53	0	0	3	0	1	1	0	1	1	1	0	0	0	1	0	0	18	1	7.8408	4	4	4	0	1	0	111	1	6
137	0	61	1	0	3	1	0	1	0	1	2	0	0	0	0	0	0	0	1	0	7.8408	4	4	4	0	1	0	32	0	0
138	0	46	1	0	3	0	0	0	0	1	1	0	0	0	0	0	0	0	2	0	7.8408	4	4	4	0	0	0	37	0	0
139	1	51	1	0	0	0	1	1	2	1	4	1	0	0	0	0	0	0	2	0	7.8408	4	4	4	0	1	0	36	0	0
140	0	46	0	0	0	0	1	1	2	1	4	1	0	0	1	0	0	0	9	0	7.8408	4	4	4	0	1	0	36	1	0
141	0	60	1	0	0	0	0	1	0	1	1	1	0	0	0	0	0	0	6	0	7.8408	4	4	4	0	0	0	43	0	0
142	0	46	1	0	0	2	0	0	0	1	1	1	1	0	0	0	1	0	17	1	7.55	4	4	3	0	0	1	54	1	37
143	0	33	1	0	0	0	1	1	0	1	1	1	1	0	0	0	1	0	26	1	5.148	3	2	3	1	0	1	23	1	1
144	0	72	1	0	0	1	1	1	0	1	1	1	0	0	1	1	0	0	26	1	7.8408	4	4	4	0	1	0	57	1	45
145	0	58	0	0	0	0	0	1	0	1	5	0	0	0	0	0	0	0	4	0	7.8408	4	4	4	0	0	0	59	1	0
146	0	58	1	0	1	2	0	1	0	1	4	1	0	0	0	0	0	0	1	0	7.8408	4	4	4	0	0	0	45	0	0
147	0	71	0	0	1	0	1	1	0	1	1	1	0	0	0	0	0	1	14	0	6.904	3	4	4	0	1	1	59	1	25
148	0	76	1	0	1	2	0	1	2	1	1	0	0	0	0	0	0	0	1	0	7.8408	4	4	4	0	0	0	31	0	0
149	0	81	1	0	1	0	0	0	0	1	2	1	0	0	1	1	0	1	43	1	4.0936	0	4	4	1	1	0	52	1	55
150	0	66	1	0	1	1	0	1	2	1	1	0	0	0	0	0	0	0	1	0	7.8408	4	4	4	0	0	0	74	0	0
151	0	55	0	0	1	1	1	1	0	1	2	0	0	0	0	0	0	0	2	0	7.8408	4	4	4	0	0	0	24	0	0
152	1	82	0	0	1	0	0	0	0	1	2	1	0	0	0	1	0	0	11	0	7.8408	4	4	4	0	0	0		1	18
153	0	46	1	0	2	0	0	1	0	1	1	0	0	0	0	0	0	0	3	0	7.8408	4	4	4	0	0	0	25	0	0
154	0	53	1	0	2	2	0	0	0	1	1	1	0	0	0	1	0	1	22	1	7.8408	4	4	4	0	0	1	41	1	0
155	0	52	1	0	2	0	0	1	0	1	1	0	0	0	0	0	0	0	1	0	7.8408	4	4	4	0	0	0	28	0	0
156	0	78	1	0	2	0	1	0	2	1	1	0	0	0	0	0	0	0	2	0	7.8408	4	4	4	0	0	0	46	0	0
157	1	56	0	0	2	2	0	0	0	1	5	1	0	0	0	0	0	0	6	0	7.8408	4	4	4	0	0	0	48	1	0
158	0	64	0	0	2	1	0	1	0	1	1	0	0	0	0	0	0	1	9	0	7.8408	4	4	4	0	0	1	32	1	0
159	0	58	0	0	3	0	0	1	2	1	1	1	0	0	1	1	0	0	22	1	7.8408	4	4	4	0	0	0	71	1	16
160	0	79	1	0	3	1	0	0	0	1	1	0	0	0	0	0	1	0	18	1	7.1082	4	3	4	0	0	1	36	1	0
161	0	56	0	0	3	1	0	1	0	1	1	0	0	0	0	0	0	0	3	0	7.8408	4	4	4	0	0	0	31	1	0
162	0	60	1	0	3	1	0	1	1	1	3	0	0	0	0	0	0	0	2	0	7.8408	4	4	4	0	0	0	45	0	0
163	0	70	1	1	3	0	1	0	0	1	4	1	0	0	1	1	0	0	32	1	7.8408	4	4	4	0	1	0	57	1	11
164	0	73	1	1	3	0	1	1	1	1	2	0	0	0	0	0	0	0	1	0	7.8408	4	4	4	0	0	0	42	0	0
165	0	22	1	1	3	0	0	1	0	1	1	1	0	0	0	0	0	1	9	0	7.8408	4	4	4	0	0	1	79	1	0
166	1	36	0	1	3	0	0	1	2	1	1	0	0	0	0	0	0	0	2	0	7.8408	4	4	4	0	0	0	43	0	0
167	0	54	0	1	3	0	0	1	0	1	3	0	0	0	0	0	0	0	1	0	7.8408	4	4	4	0	0	0	30	0	0
168	0	72	1	1	0	0	0	1	0	1	1	1	0	0	1	0	0	1	25	1	7.8408	4	4	4	0	1	1	75	1	34
169	1	70	0	1	0	0	0	1	0	1	1	1	0	0	0	0	0	0	1	0	7.8408	4	4	4	0	0	0	87	0	0
170	0	62	1	1	0	0	0	1	1	1	5	0	0	0	0	0	0	0	3	0	7.8408	4	4	4	0	0	0	23	0	0
171	0	81	1	1	1	0	0	1	1	1	2	0	0	0	0	0	0	0	2	0	7.8408	4	4	4	0	0	0	30	0	0
172	0	44	1	1	1	1	1	0	0	1	1	1	0	0	0	1	0	1	25	1	7.8408	4	4	4	0	0	1	79	1	5
173	0	59	0	1	1	1	1	1	0	1	2	0	0	0	0	0	0	0	3	0	7.8408	4	4	4	0	0	0	40	0	0
174	0	79	1	1	2	0	0	0	0	1	5	0	1	0	0	0	1	0	20	1	5.148	3	2	3	1	1	1	96	1	1
175	0	65	1	1	2	0	1	1	0	1	5	0	0	0	0	0	0	0	1	0	7.8408	4	4	4	0	0	0	33	0	0
176	1	60	1	1	3	2	0	1	1	1	1	0	0	0	0	0	0	0	1	0	7.8408	4	4	4	0	0	0	54	0	0
177	0	66	1	1	3	0	0	0	0	1	1	0	0	0	0	1	0	0	11	0	7.8408	4	4	4	0	0	0	30	0	0
178	0	54	1	1	3	0	0	0	0	1	1	1	0	0	0	1	0	0	21	1	7.8408	4	4	4	0	1	0	31	1	3
179	0	40	1	1	3	2	0	1	0	1	1	1	0	0	0	1	0	0	14	0	7.8408	4	4	4	0	1	0	45	1	0
180	0	71	0	1	3	0	0	1	0	1	1	0	0	0	0	0	0	0	5	0	7.8408	4	4	4	0	0	0	41	0	0
181	0	27	1	1	0	2	1	0	0	1	1	0	0	0	0	0	0	0	3	0	6.904	3	4	4	0	0	0	30	0	0
182	1	17	0	1	0	1	0	1	0	1	1	1	0	0	0	0	0	0	1	0	7.8408	4	4	4	0	1	0	73	1	2
183	1	75	0	1	0	2	0	1	0	1	1	0	0	0	0	0	0	0	1	0	7.8408	4	4	4	0	0	0	43	0	0
184	0	80	1	1	0	1	1	0	0	1	1	0	0	0	0	1	0	0	21	1	7.8408	4	4	4	0	0	0	49	1	8
185	0	48	1	1	0	0	1	0	2	1	1	1	0	0	1	1	0	1	41	1	6.0848	4	2	3	0	1	1	93	1	55
186	0	75	1	1	0	0	1	1	0	1	2	1	0	0	0	0	0	0	6	0	7.8408	4	4	4	0	1	0	89	1	2
187	0	68	1	1	0	1	1	1	2	1	1	0	0	0	0	0	0	0	2	0	7.8408	4	4	4	0	0	0	36	0	0
188	0	61	1	1	0	1	1	1	0	1	1	0	0	0	0	0	0	0	2	0	7.8408	4	4	4	0	0	0	51	0	0
189	0	73	1	1	1	0	0	1	0	1	1	1	0	0	0	0	0	0	2	0	7.8408	4	4	4	0	0	0	30	1	0
190	1	50	0	1	1	0	1	0	0	1	5	1	0	0	0	1	0	0	24	1	7.8408	4	4	4	0	1	0	59	1	31
191	0	76	1	1	1	0	0	1	0	1	1	1	0	0	1	0	0	0	14	0	7.8408	4	4	4	0	1	0	81	1	14
192	0	22	1	1	1	0	1	0	0	1	5	1	0	0	0	0	0	0	2	0	7.8408	4	4	4	0	0	0	30	1	2
193	0	47	0	1	2	0	0	1	0	1	1	1	0	0	0	0	0	0	5	0	7.8408	4	4	4	0	1	0	42	1	3
194	0	71	1	1	2	0	0	1	2	1	1	1	0	0	0	0	0	0	5	0	7.8408	4	4	4	0	1	0	98	0	0
195	0	58	0	1	3	1	0	0	0	1	1	1	0	0	1	0	1	0	29	1	7.8408	4	4	4	0	1	0	37	1	14
196	0	30	1	1	3	0	0	1	2	1	1	1	0	0	1	0	0	1	38	1	7.8408	4	4	4	0	1	1	98	1	8
197	1	51	0	1	3	0	0	1	0	1	1	1	0	0	0	0	0	0	3	0	7.8408	4	4	4	0	0	0	74	0	0
198	0	28	0	1	3	0	0	1	2	1	1	1	0	0	0	0	0	0	2	0	7.8408	4	4	4	0	0	0	77	0	0
199	1	18	0	1	3	0	0	0	0	1	1	0	0	0	0	0	0	0	3	0	7.8408	4	4	4	0	0	0	38	0	0
200	1	76	0	1	0	0	0	1	0	1	1	0	0	0	0	0	0	0	1	0	7.8408	4	4	4	0	0	0	49	0	0
201	0	55	1	1	0	0	0	1	0	1	3	0	0	0	0	0	0	0	1	0	7.8408	4	4	4	0	0	0	25	0	0
202	0	76	1	1	1	0	0	1	0	1	1	0	0	0	0	0	0	0	1	0	7.8408	4	4	4	0	0	0	64	0	0
203	0	67	1	1	2	0	1	0	0	1	1	1	1	0	0	1	1	0	41	1	7.8408	4	4	4	0	1	1	26	1	2
204	0	48	1	1	2	1	1	1	0	1	1	0	0	0	0	0	0	0	2	0	7.8408	4	4	4	0	0	0	36	0	0
205	0	24	1	1	3	1	1	0	0	1	1	1	0	0	1	0	0	0	17	1	7.8408	4	4	4	0	1	0	41	1	2
206	0	76	1	1	3	0	0	0	0	1	1	1	0	0	1	1	1	0	57	1	5.9672	2	4	4	1	1	1	66	1	36
207	0	60	1	1	3	1	0	1	0	1	3	0	0	0	0	0	0	0	1	0	7.8408	4	4	4	0	0	0	40	0	0
208	1	80	1	1	3	1	1	0	0	1	1	0	0	0	1	0	0	0	20	1	7.8408	4	4	4	0	1	0	53	1	9
209	0	50	1	1	0	0	0	0	0	1	5	1	0	0	0	1	0	0	24	1	7.8408	4	4	4	0	1	0	111	1	7
210	0	47	1	1	0	0	1	0	0	1	1	1	1	0	1	1	0	1	50	1	4.2978	1	3	4	1	0	0	70	1	1
211	0	65	1	1	0	0	0	1	0	1	4	1	0	0	0	1	0	0	24	1	7.8408	4	4	4	0	1	0	94	1	24
212	0	59	1	1	1	1	0	0	0	1	1	1	0	0	1	1	0	0	38	1	7.8408	4	4	4	0	1	0	83	1	10
213	0	74	1	1	2	1	0	1	2	1	1	1	0	0	0	0	0	0	9	0	7.8408	4	4	4	0	1	0	54	1	12
214	1	76	0	1	2	1	0	1	2	1	1	1	0	0	0	0	0	0	2	0	7.8408	4	4	4	0	1	0	44	0	0
215	0	76	1	1	2	1	1	1	0	1	1	1	0	0	1	1	0	0	45	1	7.8408	4	4	4	0	0	0	49	1	59
216	0	59	1	1	2	0	1	0	0	1	1	1	0	0	1	0	0	0	30	1	7.8408	4	4	4	0	1	0	32	1	27
217	0	47	0	1	2	0	0	1	0	1	3	0	0	0	0	0	0	0	4	0	7.8408	4	4	4	0	0	0	66	0	0
218	0	54	0	1	2	1	1	1	2	1	1	1	0	0	0	0	0	0	5	0	7.8408	4	4	4	0	1	1	83	1	0
219	0	47	1	1	2	0	0	1	0	1	2	0	0	0	0	0	0	0	2	0	7.8408	4	4	4	0	1	0	62	0	0
220	0	74	1	1	3	0	0	1	0	1	1	0	0	0	0	0	0	0	4	0	7.8408	4	4	4	0	0	0	35	0	0
221	0	67	1	1	3	0	1	1	0	1	5	1	0	0	0	0	0	0	1	0	7.8408	4	4	4	0	0	0	69	1	5
222	0	74	1	1	0	0	1	1	0	1	2	0	0	0	1	0	0	0	16	1	7.8408	4	4	4	0	0	0	35	1	0
223	0	74	1	1	1	0	0	2	0	1	1	1	0	0	0	0	1	1	18	1	7.8408	4	4	4	0	1	1	98	1	37
224	0	63	0	1	1	0	0	1	0	1	3	0	0	0	0	0	0	0	1	0	7.8408	4	4	4	0	1	0	82	1	6
225	0	41	0	1	2	1	0	1	0	1	1	1	0	0	0	0	0	0	1	0	7.8408	4	4	4	0	0	0	37	0	0
226	0	68	1	1	2	0	0	1	0	1	2	1	0	0	0	0	0	1	9	0	7.8408	4	4	4	0	1	1	90	1	0
227	0	72	1	1	2	0	0	1	2	1	1	0	0	0	0	0	0	0	5	0	7.8408	4	4	4	0	0	0	62	1	3
228	0	51	1	1	2	1	0	1	0	1	1	1	0	0	0	0	1	0	18	1	3.361	0	3	4	0	1	1	42	1	2
229	0	48	1	1	1	0	0	1	0	1	5	1	0	0	0	0	0	0	3	0	7.8408	4	4	4	0	1	0	63	1	2
230	0	67	1	1	1	2	1	1	0	1	1	0	0	0	0	0	0	0	5	0	7.8408	4	4	4	0	0	0	45	1	3
231	0	64	1	1	3	0	0	1	2	1	1	1	0	0	1	0	1	0	38	1	7.8408	4	4	4	0	0	1	74	1	16
232	1	60	0	1	3	0	0	1	0	1	1	1	0	0	0	0	0	0	4	0	7.8408	4	4	4	0	1	0	144	1	2
233	0	76	1	1	3	0	0	1	0	1	3	0	0	0	0	0	0	0	2	0	7.8408	4	4	4	0	0	0	70	0	0
234	0	75	1	1	0	0	0	0	2	1	4	1	0	0	0	0	0	0	2	0	7.8408	4	4	4	0	0	0	89	1	2
235	0	22	1	1	0	0	0	1	0	1	1	1	0	0	0	0	0	0	5	0	7.8408	4	4	4	0	1	0	94	1	4
236	0	47	1	1	1	1	0	1	0	1	2	1	0	0	0	1	0	0	24	1	7.8408	4	4	4	0	0	0	72	1	3
237	0	69	1	1	1	2	0	1	0	1	1	1	0	0	0	0	0	0	12	0	7.8408	4	4	4	0	0	0	74	1	12
238	0	62	0	1	1	0	0	1	1	1	5	0	0	0	0	0	0	0	4	0	7.8408	4	4	4	0	1	0	58	1	2
239	0	64	1	1	2	0	0	0	2	1	1	1	0	0	0	1	0	0	17	1	7.8408	4	4	4	0	1	1	98	1	8
240	0	59	1	1	2	0	0	1	1	1	2	0	0	0	0	0	0	0	1	0	7.8408	4	4	4	0	0	0	31	0	0
241	0	73	1	1	3	1	1	1	1	1	1	0	0	0	0	0	0	0	6	0	7.8408	4	4	4	0	0	0	56	0	0
242	0	67	1	1	3	0	0	1	1	1	1	0	0	0	0	0	0	0	1	0	7.8408	4	4	4	0	0	0	55	0	0
243	0	61	0	1	0	1	0	1	0	1	1	1	0	0	0	0	0	0	4	0	7.8408	4	4	4	0	1	0	92	1	2
244	0	63	1	1	1	1	0	0	1	1	5	0	0	0	0	0	0	0	2	0	7.8408	4	4	4	0	0	0	75	1	4
245	0	65	0	1	1	0	0	1	0	1	5	0	0	0	0	0	0	0	2	0	7.8408	4	4	4	0	0	0	33	0	0
246	0	25	1	1	2	0	0	2	2	1	1	1	0	0	1	0	0	1	19	1	6.904	3	4	4	1	1	1	72	1	7
247	0	72	1	1	2	0	0	1	0	1	1	1	0	0	0	1	0	1	29	1	7.8408	4	4	4	0	0	0	81	1	9
248	2	84	0	1	3	0	0	0	0	1	5	0	0	0	0	0	0	0	2	0	7.8408	4	4	4	0	0	0	58	0	0
249	0	78	1	2	3	1	1	1	0	1	1	1	0	0	0	0	0	0	12	0	6.904	3	4	4	0	1	0	56	1	4
250	0	26	1	2	3	2	0	1	2	1	1	1	0	0	0	0	0	0	1	0	7.8408	4	4	4	0	1	0	74	0	0
251	0	66	0	2	1	0	1	1	0	1	1	1	0	0	0	1	0	0	24	1	7.8408	4	4	4	0	1	1	84	1	5
252	0	68	1	2	2	0	0	1	0	1	3	0	0	0	0	0	0	0	1	0	7.8408	4	4	4	0	0	0	31	0	0
253	0	81	1	2	3	0	1	0	0	1	1	0	0	0	0	1	1	0	29	1	7.8408	4	4	4	0	1	1	93	1	13
254	0	66	1	2	0	1	1	1	1	1	5	0	0	0	0	0	0	0	2	0	7.8408	4	4	4	0	0	0	59	0	0
255	0	81	1	2	2	0	0	0	0	1	5	0	0	0	1	1	1	0	34	1	7.8408	4	4	4	0	1	0	120	1	20
256	0	71	0	2	2	0	0	1	0	1	5	0	0	0	0	0	0	0	4	0	7.8408	4	4	4	0	0	0	53	1	0
257	0	70	0	2	3	1	0	1	0	1	4	1	0	0	1	1	0	0	19	1	7.8408	4	4	4	0	0	0	66	1	3
258	0	63	1	2	3	0	0	1	1	1	3	0	0	0	0	0	0	0	1	0	7.8408	4	4	4	0	0	0	44	0	0
259	0	70	0	2	0	0	0	1	0	1	4	1	0	0	0	0	0	0	2	0	7.8408	4	4	4	0	1	0	90	0	0
260	0	58	1	2	1	1	0	0	1	1	1	0	0	0	1	1	0	0	29	1	6.904	3	4	4	1	1	0	102	1	33
261	0	65	1	2	1	0	0	0	0	1	4	1	0	0	0	0	0	0	3	0	7.8408	4	4	4	0	1	0	89	1	3
262	0	74	1	2	1	0	1	0	2	1	1	0	0	0	0	0	0	0	2	0	7.8408	4	4	4	0	0	0	36	1	10
263	1	69	0	2	2	0	1	1	1	1	2	0	0	0	0	0	0	0	1	0	7.8408	4	4	4	0	0	0	35	0	0
264	0	66	1	2	3	1	1	1	0	1	1	1	0	0	0	1	0	1	25	1	7.8408	4	4	4	0	0	1	98	1	26
265	0	64	1	2	3	0	1	0	0	1	2	0	0	0	1	1	0	0	29	1	7.55	4	4	3	0	1	0	101	1	23
266	0	72	1	2	0	0	0	1	2	1	1	1	0	0	0	0	0	0	5	0	7.8408	4	4	4	0	0	0	74	1	2
267	1	71	0	2	1	0	0	1	0	1	4	1	0	0	0	0	0	0	2	0	7.8408	4	4	4	0	0	0	57	1	2
268	0	72	1	2	1	0	0	1	0	1	4	1	0	0	1	1	0	0	26	1	7.8408	4	4	4	0	0	0	61	1	3
269	0	45	1	2	1	0	0	1	2	1	1	0	0	0	0	0	0	0	6	0	7.8408	4	4	4	0	0	0	68	1	3
270	0	82	1	2	1	2	0	1	1	1	3	0	0	0	0	0	0	0	2	0	7.8408	4	4	4	0	0	0	84	1	4
271	0	59	1	2	2	0	0	1	1	1	4	1	0	0	0	0	0	0	1	0	7.8408	4	4	4	0	0	0	35	1	2
272	0	70	1	2	2	1	1	1	0	1	1	0	0	0	0	1	0	0	14	0	7.8408	4	4	4	0	0	0	28	1	5
273	0	20	1	2	0	0	0	1	2	1	1	1	0	0	0	0	0	0	4	0	7.8408	4	4	4	0	0	1	61	1	3
274	0	71	1	2	2	0	0	1	1	1	2	1	0	0	0	1	0	0	24	1	7.55	4	4	3	1	1	1	62	1	20
275	0	72	0	2	2	0	0	0	1	1	1	0	0	0	1	1	0	0	36	1	7.55	4	4	3	0	0	0	35	1	7
276	0	51	1	2	3	2	0	0	1	1	1	0	0	0	0	0	0	0	5	0	6.904	3	4	4	0	0	0	35	0	0
277	0	84	1	2	3	0	0	1	0	1	1	0	0	0	0	0	0	0	1	0	7.8408	4	4	4	0	0	0	42	1	3
278	0	82	0	2	3	0	1	0	0	1	5	1	0	0	0	0	1	0	9	0	7.8408	4	4	4	0	0	0	108	1	0
279	0	73	1	2	3	1	1	1	1	1	4	1	0	0	0	0	0	0	1	0	7.8408	4	4	4	0	0	0	36	0	0
280	0	82	1	2	0	0	1	1	2	1	1	0	0	0	0	0	0	0	1	0	7.8408	4	4	4	0	0	0	35	1	0
281	0	89	1	2	0	0	0	1	1	1	2	1	0	0	0	1	0	0	21	1	7.8408	4	4	4	0	1	0	92	1	8
282	0	62	1	2	0	0	0	1	0	1	1	0	0	0	0	1	1	0	19	1	7.8408	4	4	4	0	0	0	136	1	4
283	0	47	1	1	3	2	0	1	2	1	1	0	0	0	0	0	0	0	1	0	7.8408	4	4	4	0	0	0	41	0	0
284	0	66	1	1	0	1	0	1	2	1	1	1	0	0	0	0	0	1	9	0	7.8408	4	4	4	0	0	1	108	1	3
285	0	67	0	1	3	0	0	1	1	1	1	0	0	0	0	0	0	0	1	0	7.8408	4	4	4	0	0	0	33	0	0
286	0	48	0	1	3	0	0	1	2	1	1	1	0	0	0	0	0	0	2	0	7.8408	4	4	4	0	0	0	31	0	0
287	0	34	0	1	3	0	1	1	1	1	4	1	0	0	1	0	0	0	20	1	7.8408	4	4	4	0	1	0	56	1	4
288	2	10	0	1	3	0	1	1	0	1	4	1	0	0	0	0	0	0	1	0	7.8408	4	4	4	0	0	0	51	0	0
289	0	59	1	0	3	1	0	1	2	1	1	1	0	0	0	0	0	0	5	0	7.8408	4	4	4	0	0	1	55	1	0
290	0	76	1	1	2	1	1	1	2	1	1	0	0	0	0	0	0	0	1	0	7.8408	4	4	4	0	0	0	36	0	0
291	0	37	1	1	1	1	0	1	2	1	1	1	0	0	0	0	0	0	6	0	7.8408	4	4	4	0	1	0	56	1	3
292	0	54	1	0	0	0	1	1	2	1	1	0	0	0	0	0	0	0	2	0	7.8408	4	4	4	0	0	0	65	0	0
293	0	42	1	0	3	2	0	0	2	1	1	1	0	0	0	1	0	0	14	0	7.8408	4	4	4	0	0	0	40	1	0
294	0	59	0	1	3	0	0	2	1	1	2	0	0	0	0	0	0	0	5	0	7.8408	4	4	4	0	0	0	35	0	0
295	0	57	1	0	2	0	0	1	2	1	1	1	0	0	0	0	1	1	19	1	7.1082	4	3	4	0	1	1	72	1	14
296	0	72	1	1	2	0	0	1	2	1	5	1	0	0	0	0	0	0	2	0	7.8408	4	4	4	0	1	0	67	0	0
297	2	71	0	1	2	0	0	1	0	1	5	1	0	0	0	0	0	0	4	0	7.8408	4	4	4	0	1	1	67	1	3
298	2	71	0	1	2	0	0	1	0	1	5	1	0	0	0	0	0	0	6	0	7.8408	4	4	4	0	1	0	67	1	3
299	0	54	1	1	3	0	0	1	2	1	1	1	0	0	0	0	0	0	4	0	7.8408	4	4	4	0	1	1	26	1	0
300	0	71	0	1	2	0	0	1	2	1	1	0	0	0	0	0	0	0	1	0	7.8408	4	4	4	0	0	0	48	0	0
301	0	59	1	1	1	0	1	1	2	1	1	1	0	0	0	1	0	1	29	1	7.8408	4	4	4	0	1	1	83	1	13
302	0	36	1	1	1	2	1	0	2	1	1	1	0	0	0	1	1	1	41	1	6.3756	4	2	4	1	1	1	36	1	68
303	0	43	1	1	3	0	0	1	2	1	1	0	0	0	0	0	0	0	2	0	7.8408	4	4	4	0	0	0	61	0	0
304	2	70	0	1	3	0	0	1	0	1	1	0	0	0	0	0	0	0	2	0	7.8408	4	4	4	0	0	0	61	0	0
305	0	53	1	1	3	0	1	1	1	1	4	1	0	0	0	0	0	0	2	0	7.8408	4	4	4	0	0	0	44	0	0
306	1	4	1	0	1	1	0	0	1	1	6	0	0	0	0	0	0	0	1	0	7.8408	4	4	4	0	0	0	27	0	0
307	0	27	0	0	3	0	0	1	2	1	4	1	0	0	0	0	0	0	1	0	7.8408	4	4	4	0	0	0	20	0	0
308	0	29	0	0	2	2	0	1	1	1	4	1	0	0	0	0	0	0	3	0	7.8408	4	4	4	0	0	0	43	1	0
309	0	63	0	1	3	0	0	1	1	1	2	0	0	0	0	0	0	0	1	0	7.8408	4	4	4	0	0	0	31	0	0
310	0	47	1	1	3	2	0	1	1	1	3	1	0	0	0	0	0	0	2	0	7.8408	4	4	4	0	0	0	56	0	0
311	0	62	1	2	3	1	0	0	2	1	1	1	0	0	1	1	0	0	26	1	7.55	4	4	3	0	0	0	63	1	10
312	0	25	1	2	3	1	0	1	1	1	2	1	0	0	1	1	0	0	36	1	7.55	4	4	3	0	0	0	96	1	2
313	0	28	1	2	2	0	1	1	2	1	1	1	0	0	0	1	0	0	24	1	7.55	4	4	3	0	1	0	78	1	3
314	0	63	1	2	2	0	1	0	1	1	1	1	0	0	0	0	0	0	2	0	7.8408	4	4	4	0	0	0	51	1	0
315	0	48	0	2	0	0	0	1	1	1	5	1	0	0	0	0	0	0	1	0	7.8408	4	4	4	0	0	0	62	1	0
316	2	38	1	2	0	1	0	2	0	1	1	0	0	0	0	0	0	1	9	0	7.8408	4	4	4	0	0	0	110	1	2
317	0	40	1	2	3	0	0	0	1	1	4	1	0	0	1	0	0	0	17	1	7.8408	4	4	4	0	1	0	90	1	2
318	0	61	1	1	2	0	0	2	2	1	1	1	0	0	0	0	0	0	6	0	7.8408	4	4	4	0	0	0	140	1	2
319	0	67	0	1	1	0	1	1	1	1	1	0	0	0	0	0	0	0	2	0	7.8408	4	4	4	0	0	0	36	0	0
320	0	28	1	2	1	0	1	1	2	1	4	1	0	0	0	0	0	0	1	0	7.8408	4	4	4	0	1	0	109	1	2
321	0	69	1	2	3	2	0	0	1	1	4	1	0	0	1	0	0	0	75	1	7.8408	4	4	4	0	0	0	37	1	89
322	0	70	1	2	0	0	1	1	2	1	1	1	0	0	0	0	0	0	5	0	7.8408	4	4	4	0	0	0	74	1	0
323	0	62	0	2	2	1	1	1	2	1	1	0	0	0	0	0	0	0	4	0	7.8408	4	4	4	0	0	0	84	1	0
324	0	44	1	2	2	0	0	1	2	1	4	1	0	0	0	0	0	1	13	0	7.8408	4	4	4	0	1	1	97	1	2
325	0	88	1	2	1	1	1	1	1	1	4	1	0	0	0	0	0	0	1	0	7.8408	4	4	4	0	0	0	63	1	2
326	1	67	0	2	1	0	0	1	1	1	1	0	0	0	0	0	0	0	1	0	7.8408	4	4	4	0	0	0	62	0	0
327	0	69	0	2	2	0	0	1	2	1	1	0	0	0	0	1	0	0	10	0	7.8408	4	4	4	0	0	0	53	1	2
328	0	55	1	2	2	0	0	1	2	1	5	1	0	0	0	0	0	0	1	0	7.8408	4	4	4	0	0	0	45	1	2
329	0	72	0	2	3	0	0	1	1	1	4	1	0	0	0	0	0	0	4	0	7.8408	4	4	4	0	1	0	96	1	2
330	2	69	0	2	3	0	0	1	0	1	4	1	0	0	0	1	0	0	14	0	7.8408	4	4	4	0	0	0	31	1	10
331	0	43	1	1	3	2	0	1	2	1	1	0	0	0	0	0	0	0	2	0	7.8408	4	4	4	0	0	0	54	0	0
332	0	64	1	1	0	0	0	0	1	1	2	1	0	0	1	0	1	0	32	1	7.8408	4	4	4	0	1	1	87	1	34
333	0	86	1	1	3	2	0	1	2	1	1	1	0	0	1	0	0	0	11	0	7.8408	4	4	4	0	0	0	70	1	7
334	0	32	0	1	3	2	1	1	2	1	1	0	0	0	0	0	0	0	4	0	7.8408	4	4	4	0	0	0	45	0	0
335	0	81	1	1	1	0	0	1	2	1	1	1	0	0	0	0	0	0	6	0	7.8408	4	4	4	0	0	0	141	1	3
336	0	44	1	1	1	2	0	0	2	1	4	1	0	1	1	1	0	0	41	1	7.8408	4	4	4	0	1	0	82	1	10
337	0	40	0	2	3	0	0	1	1	1	5	0	0	0	0	1	0	0	17	1	7.8408	4	4	4	0	0	0	70	0	0
338	0	62	1	2	0	0	1	1	1	1	1	0	0	0	0	0	0	0	1	0	7.8408	4	4	4	0	0	0	35	0	0
339	0	55	0	1	1	0	0	1	1	1	3	0	0	0	0	0	0	0	3	0	7.8408	4	4	4	0	0	0	31	0	0
340	1	28	0	2	1	0	0	1	2	1	4	1	0	0	0	0	0	0	4	0	7.8408	4	4	4	0	0	1	61	1	3
341	1	85	0	2	3	0	0	1	2	1	1	0	0	0	0	1	0	1	29	1	7.8408	4	4	4	0	0	1	60	1	5
342	0	71	0	2	2	0	0	1	2	1	5	1	0	0	0	1	1	1	57	1	6.8174	4	3	3	1	1	1	51	1	24
343	0	24	0	2	3	0	1	1	2	1	1	0	0	0	0	0	0	0	2	0	7.8408	4	4	4	0	0	0	80	0	0
344	0	70	1	2	1	0	0	1	2	1	1	1	0	0	0	0	1	1	18	1	7.8408	4	4	4	0	1	1	47	1	11
345	0	67	0	2	2	1	0	1	2	1	1	1	0	0	0	1	0	0	14	0	7.8408	4	4	4	0	0	0	50	1	3
346	0	60	0	1	2	2	0	1	1	1	2	0	1	0	1	1	0	0	75	1	0	0	0	0	1	1	0	68	1	1
347	0	76	1	1	3	0	1	1	2	1	5	1	0	0	1	1	0	0	36	1	7.8408	4	4	4	0	1	0	47	1	17
348	0	74	1	2	2	0	1	1	2	1	1	1	0	0	0	1	0	1	29	1	7.8408	4	4	4	1	1	1	118	1	16
349	0	53	1	2	1	0	0	1	1	1	1	0	0	0	0	1	0	0	18	1	7.8408	4	4	4	0	1	0	44	1	3
350	0	73	1	2	1	1	0	0	1	1	2	0	0	0	0	0	0	0	3	0	7.8408	4	4	4	0	0	0	45	0	0
351	0	79	1	2	1	0	0	1	2	1	1	1	1	0	0	1	0	1	29	1	5.148	3	2	3	1	0	0	53	1	1
352	0	69	1	2	1	0	0	1	2	1	1	1	0	0	0	1	0	1	25	1	7.8408	4	4	4	0	1	1	110	1	9
353	0	73	1	1	0	0	0	1	1	1	2	0	0	0	0	0	0	0	12	0	7.8408	4	4	4	0	1	0	60	1	14
354	0	70	0	1	3	0	0	1	2	1	4	1	0	0	1	1	0	0	36	1	7.8408	4	4	4	0	1	1	106	1	14
355	0	52	1	2	1	0	1	1	1	1	3	0	0	0	0	0	0	0	2	0	7.8408	4	4	4	0	0	0	48	0	0
356	0	61	1	2	1	1	0	1	2	1	1	0	0	0	0	0	0	0	4	0	7.8408	4	4	4	0	0	0	57	0	0
357	0	71	1	1	2	0	0	0	2	1	1	1	0	0	0	0	0	0	5	0	7.8408	4	4	4	0	1	1	102	1	20
358	0	58	1	1	3	0	0	1	2	1	1	0	0	0	0	0	0	0	2	0	7.8408	4	4	4	0	0	0	31	0	0
359	1	81	0	1	2	1	0	0	0	1	1	0	0	0	1	0	0	0	18	1	7.8408	4	4	4	0	0	0	75	1	5
360	0	81	1	1	2	1	0	0	2	1	1	0	0	0	0	0	0	0	2	0	7.8408	4	4	4	0	0	0	75	1	2
361	1	71	0	1	2	0	0	2	0	1	1	0	0	0	0	0	0	0	2	0	7.8408	4	4	4	0	1	0	50	0	0
362	0	30	1	1	2	0	0	1	2	1	1	1	0	0	0	0	0	0	1	0	7.8408	4	4	4	0	0	0	44	1	4
363	0	63	0	2	0	2	1	1	2	1	1	1	0	0	0	0	0	1	10	0	7.8408	4	4	4	0	0	0	63	1	3
364	0	47	1	1	0	0	0	1	2	1	1	1	0	0	0	1	0	1	19	1	7.55	4	4	3	0	1	1	81	1	9
365	0	21	0	2	0	1	0	1	2	1	1	0	0	0	0	0	0	0	1	0	7.55	4	4	3	0	0	0	77	1	0
366	0	65	1	1	2	2	0	1	2	1	1	1	0	0	0	1	0	1	29	1	7.8408	4	4	4	0	1	1	102	1	15
367	1	79	0	1	2	0	0	1	1	1	4	1	0	0	0	1	0	0	9	0	7.8408	4	4	4	0	1	0	46	1	2
368	0	64	1	2	1	1	1	1	1	1	1	0	0	0	0	0	0	0	1	0	7.8408	4	4	4	0	0	0	72	0	0
369	0	66	0	2	3	0	1	1	1	1	2	0	0	0	1	1	0	0	25	1	7.8408	4	4	4	0	0	0	82	1	6
370	0	33	1	2	0	0	0	1	2	1	1	1	0	0	0	0	0	0	9	0	7.8408	4	4	4	0	1	1	46	1	2
371	1	58	0	2	3	0	0	1	1	1	4	1	0	0	1	1	0	0	22	1	7.8408	4	4	4	0	0	0	79	1	0
372	0	30	1	2	3	2	0	1	2	1	1	1	0	0	0	1	0	1	29	1	7.55	4	4	3	0	1	1	82	1	10
373	0	79	1	2	1	1	0	1	1	1	1	0	0	0	0	1	0	0	17	1	7.8408	4	4	4	0	0	0	54	1	0
374	0	27	1	2	2	0	0	1	0	1	1	1	0	0	0	0	0	0	5	0	7.8408	4	4	4	0	0	0	39	1	0
375	0	78	1	2	1	0	1	1	1	1	4	1	0	0	0	0	0	0	3	0	7.8408	4	4	4	0	0	0	76	1	4
376	0	63	0	2	3	0	0	1	1	1	1	0	0	0	0	0	0	0	2	0	7.8408	4	4	4	0	0	0	63	0	0
377	1	67	0	2	3	0	0	2	0	1	1	0	0	1	0	1	0	0	29	1	7.55	4	4	3	0	1	0	55	1	3
378	0	64	1	2	0	1	0	1	2	1	1	1	1	0	0	1	1	1	48	1	2.6284	0	2	4	1	1	1	97	1	52
379	0	66	1	2	3	0	0	1	1	1	3	0	0	0	0	0	0	0	2	0	7.8408	4	4	4	0	0	0	43	0	0
380	0	86	1	2	0	1	0	1	2	1	5	1	0	0	0	0	0	0	12	0	7.8408	4	4	4	0	0	0	85	1	2
381	0	74	1	2	1	0	1	0	1	1	2	1	1	0	1	1	0	0	45	1	3.8028	0	4	3	1	1	0	118	1	23
382	0	61	1	2	0	2	0	1	2	1	1	1	0	0	0	1	0	0	17	1	7.8408	4	4	4	0	1	0	66	1	0
383	0	59	1	2	0	1	0	1	2	1	1	1	1	0	1	1	0	1	75	1	0	0	0	0	1	1	0	65	0	0
384	0	65	0	1	2	0	0	1	2	1	4	1	0	0	0	0	0	0	2	0	7.8408	4	4	4	0	0	0	32	0	0
385	0	75	1	1	3	0	1	1	1	1	5	0	0	0	0	0	0	0	2	0	7.8408	4	4	4	0	0	0	54	0	0
386	0	79	0	1	0	0	0	1	1	1	2	0	0	0	0	0	0	0	2	0	7.8408	4	4	4	0	0	0	30	0	0
387	0	29	1	1	3	0	0	1	1	1	2	1	0	0	0	0	0	0	2	0	7.8408	4	4	4	0	0	0	33	1	2
388	0	32	1	1	3	2	0	0	2	1	1	0	0	0	0	0	0	0	3	0	7.8408	4	4	4	0	0	0	54	1	2
389	0	55	1	1	0	0	0	1	2	1	1	1	0	0	0	0	0	0	4	0	7.8408	4	4	4	0	1	0	90	1	6
390	0	43	1	1	0	2	0	1	2	1	1	1	0	0	0	0	0	0	9	0	7.8408	4	4	4	0	0	0	57	1	3
391	0	31	0	1	0	0	0	1	1	1	3	0	0	0	0	0	0	0	2	0	7.8408	4	4	4	0	0	0	32	0	0
392	0	65	1	1	1	1	1	0	1	1	5	1	0	1	1	1	0	0	27	1	7.8408	4	4	4	1	1	0	122	0	0
393	1	74	0	1	1	0	0	1	1	1	1	0	0	0	0	0	0	0	1	0	7.8408	4	4	4	0	0	0	44	0	0
394	0	83	1	2	0	1	0	1	1	1	4	1	0	0	1	1	0	1	34	1	7.8408	4	4	4	0	1	0	104	1	16
395	0	38	1	2	2	2	0	1	2	1	5	0	0	0	0	0	0	0	2	0	7.8408	4	4	4	0	0	0	74	0	0
396	0	54	1	2	3	0	0	1	1	1	1	0	0	0	0	0	0	0	6	0	7.8408	4	4	4	0	0	0	51	0	0
397	0	41	1	2	0	2	0	1	2	1	4	1	0	0	0	0	0	0	5	0	7.8408	4	4	4	1	0	1	48	1	2
398	1	67	1	2	3	1	1	0	2	1	1	1	0	0	1	1	1	0	34	1	7.8408	4	4	4	0	1	1	59	1	18
399	0	79	1	1	3	0	1	1	1	1	5	1	0	0	0	0	0	0	5	0	7.8408	4	4	4	0	0	0	58	0	0
400	0	34	0	2	1	1	0	1	1	1	2	0	0	0	0	0	0	0	2	0	7.8408	4	4	4	0	0	0	46	0	0
401	2	9	1	2	1	1	0	1	0	1	2	0	0	0	0	0	0	0	2	0	7.8408	4	4	4	0	0	0	46	0	0
402	2	5	1	2	1	1	0	1	0	1	2	0	0	0	0	0	0	0	1	0	7.8408	4	4	4	0	0	0	46	0	0
403	1	20	0	2	1	1	0	1	2	1	2	1	0	0	0	0	0	0	3	0	7.8408	4	4	4	0	0	0	56	1	2
404	0	38	1	2	0	0	1	1	1	1	1	0	0	0	0	0	0	0	1	0	7.8408	4	4	4	0	0	0	57	0	0
405	0	24	1	2	1	0	0	0	1	1	4	1	0	0	0	0	1	0	11	0	7.55	4	4	3	0	1	0	91	1	6
406	0	43	1	2	1	2	0	0	1	1	1	0	0	0	0	0	0	0	3	0	7.8408	4	4	4	0	0	0	50	1	1
407	2	88	0	0	1	0	0	0	0	1	2	0	0	0	0	0	0	0	2	0	7.8408	4	4	4	0	0	0	25	0	0
408	0	54	1	0	1	1	0	0	2	1	1	0	0	0	0	0	1	0	10	0	7.8408	4	4	4	0	0	0	29	1	9
409	0	62	0	0	1	0	1	0	1	1	4	1	0	0	0	1	0	0	20	1	7.8408	4	4	4	0	0	0	37	1	0
410	0	75	1	2	2	1	1	0	0	1	1	0	0	0	1	1	0	0	26	1	7.55	4	4	3	0	1	0	79	1	5
411	0	35	1	2	3	1	0	1	0	1	5	0	0	0	0	0	0	0	1	0	7.8408	4	4	4	0	0	0	45	0	0
412	0	49	1	0	0	2	0	1	0	1	3	0	0	0	0	0	0	0	3	0	7.8408	4	4	4	0	0	0	53	0	0
413	2	33	1	0	1	2	0	0	0	1	4	1	1	0	1	1	1	1	75	1	0	0	0	0	1	1	0	50	0	0
414	2	30	0	0	1	2	0	0	0	1	4	0	0	0	0	0	0	0	2	0	7.8408	4	4	4	0	0	0	42	0	0
415	0	35	0	0	1	2	0	1	0	1	4	0	0	0	0	0	0	0	2	0	7.8408	4	4	4	0	0	0	30	0	0
416	0	67	0	0	2	0	0	1	2	1	1	0	0	0	0	0	0	0	2	0	7.8408	4	4	4	0	0	0	20	0	0
417	0	47	0	0	2	0	0	1	0	1	4	1	0	0	0	0	0	0	1	0	7.8408	4	4	4	0	0	0	40	0	0
418	0	27	0	0	0	1	0	0	2	1	5	1	0	0	0	0	0	0	2	0	7.8408	4	4	4	0	1	0	75	1	2
419	1	61	0	1	2	0	1	1	2	1	4	1	0	0	0	1	0	0	14	0	7.55	4	4	3	0	1	1	58	1	92
420	0	52	1	0	0	0	0	1	1	1	5	0	0	0	0	0	0	0	1	0	7.8408	4	4	4	0	0	0	38	0	0
421	1	63	0	0	1	1	0	1	0	1	3	0	0	0	0	0	0	0	2	0	7.8408	4	4	4	0	0	0	24	0	0
422	0	67	1	0	1	1	0	1	0	1	3	0	0	0	0	0	0	0	1	0	7.8408	4	4	4	0	0	0	24	0	0
423	0	23	1	1	2	1	0	1	1	1	1	0	0	0	0	0	0	0	1	0	7.8408	4	4	4	0	0	0	26	0	0
424	0	70	1	0	0	0	0	1	0	1	6	1	0	0	0	0	0	0	2	0	7.8408	4	4	4	0	1	0	74	1	0
425	0	76	1	1	2	0	1	0	0	1	2	1	1	1	1	1	0	0	41	1	0	0	0	0	0	1	0	58	0	0
426	0	57	0	1	1	0	0	1	0	1	4	1	0	0	0	0	0	0	2	0	7.8408	4	4	4	0	1	0	47	0	0
427	1	80	0	1	1	0	0	1	0	1	4	1	0	0	0	0	0	0	4	0	7.8408	4	4	4	0	1	0	40	0	0
428	0	54	1	1	0	1	0	1	0	1	5	1	0	0	1	0	0	0	10	0	7.8408	4	4	4	0	0	0	73	1	2
429	0	58	1	1	2	2	0	1	1	1	2	0	0	0	1	0	0	0	17	1	7.8408	4	4	4	0	0	0	27	1	0
430	0	87	1	1	0	0	0	1	0	1	4	1	0	0	0	0	0	0	2	0	7.8408	4	4	4	0	1	0	75	1	2
431	0	58	1	1	1	0	0	1	0	1	1	1	0	0	0	0	0	0	1	0	7.8408	4	4	4	0	1	0	68	1	28
432	0	51	0	0	1	0	0	1	0	1	1	1	0	0	0	0	0	0	1	0	7.8408	4	4	4	0	1	0	62	0	0
433	0	72	1	1	1	0	0	1	0	1	4	1	0	0	0	0	0	0	3	0	7.8408	4	4	4	0	0	0	37	0	0
434	0	48	1	1	2	1	0	1	0	1	1	1	0	0	0	0	1	0	14	0	7.8408	4	4	4	0	1	1	90	1	20
435	0	47	1	0	2	2	0	1	0	1	1	1	0	0	0	1	1	1	41	1	7.1082	4	3	4	0	1	1	36	1	33
436	0	22	1	1	0	0	0	1	0	1	1	0	0	0	0	0	0	1	9	0	7.8408	4	4	4	0	0	1	33	1	3
437	0	73	1	1	1	2	0	1	0	1	4	1	0	0	0	0	0	0	4	0	7.8408	4	4	4	0	1	0	34	0	0
438	0	57	1	0	2	0	0	1	0	1	1	1	1	0	0	1	0	1	34	1	0	0	0	0	1	1	0	50	0	0
439	1	51	1	0	3	0	1	1	0	1	1	1	0	0	0	0	0	1	10	0	7.8408	4	4	4	0	0	0	37	1	0
440	0	63	1	0	0	0	0	0	0	1	4	1	0	0	0	1	0	0	18	1	7.8408	4	4	4	0	0	0	24	1	33
441	0	62	1	0	1	0	0	0	0	1	4	1	0	0	1	0	0	0	16	1	7.8408	4	4	4	0	0	1	20	1	0
442	0	20	1	1	1	0	0	1	0	1	1	1	0	0	0	0	0	0	2	0	7.8408	4	4	4	0	1	0	40	0	0
443	0	75	1	1	2	0	0	1	0	1	2	1	0	0	1	0	1	0	22	1	7.8408	4	4	4	0	0	0	39	1	17
444	0	57	1	1	1	0	0	1	0	1	1	1	0	0	0	0	0	0	1	0	7.8408	4	4	4	0	1	1	99	1	2
445	0	65	1	0	0	2	0	0	0	1	1	1	0	0	0	0	0	0	1	0	7.8408	4	4	4	0	1	0	22	1	3
446	0	40	1	0	0	2	0	1	0	1	1	1	0	0	0	0	0	1	11	0	7.8408	4	4	4	0	0	1	35	1	0
447	0	77	1	0	2	0	0	1	0	1	4	1	0	0	0	0	0	0	1	0	7.8408	4	4	4	0	0	0	22	0	0
448	0	54	1	0	1	2	0	1	0	1	4	1	0	0	0	0	0	0	5	0	7.8408	4	4	4	0	1	0	63	1	1
449	0	76	1	0	0	0	0	1	0	1	1	0	0	0	0	0	0	0	3	0	7.8408	4	4	4	0	0	0	25	0	0
450	0	55	1	0	0	1	0	0	0	1	1	1	0	0	1	0	0	0	10	0	7.8408	4	4	4	0	0	0	45	1	2
451	0	34	1	0	0	2	1	0	0	1	1	1	0	0	0	0	0	0	6	0	7.8408	4	4	4	0	0	0	43	1	0
452	0	59	1	1	0	0	0	0	0	1	1	1	1	0	1	1	0	1	43	1	3.4786	2	1	3	1	1	1	51	1	1
453	0	58	0	1	2	0	0	1	0	1	3	0	0	0	0	0	0	0	1	0	7.8408	4	4	4	0	0	0	50	0	0
454	0	59	1	1	2	0	0	1	0	1	1	1	0	0	0	0	0	1	17	1	7.8408	4	4	4	0	1	1	71	1	5
455	1	77	0	1	1	1	0	1	0	1	1	1	1	0	0	1	1	1	34	1	7.55	4	4	3	1	1	1	68	1	2
456	0	80	1	1	1	1	0	1	0	1	1	1	0	0	0	0	0	0	3	0	7.8408	4	4	4	0	0	0	73	1	13
457	1	68	0	1	3	0	0	1	0	1	1	1	0	0	0	0	0	0	3	0	7.8408	4	4	4	0	1	0	59	1	0
458	0	35	1	1	0	0	0	1	0	1	5	0	0	0	0	0	0	0	2	0	7.8408	4	4	4	0	0	0	29	0	0
459	1	78	0	0	0	2	0	0	0	1	2	1	1	0	1	1	0	0	38	1	0	0	0	0	1	1	0	27	0	0
460	0	78	1	1	1	0	0	0	0	1	2	1	1	0	1	1	0	0	38	1	0	0	0	0	0	1	0	31	0	0
461	0	54	1	0	1	0	0	1	0	1	4	1	0	0	0	0	0	0	1	0	7.8408	4	4	4	0	0	0	48	0	0
462	1	85	0	1	2	0	0	1	0	1	4	1	0	0	0	0	0	0	1	0	7.8408	4	4	4	0	1	0	27	1	2
463	0	67	1	1	0	1	0	1	0	1	1	1	0	0	0	0	0	0	2	0	7.8408	4	4	4	0	0	0	66	1	7
464	0	61	1	1	2	1	0	0	0	1	5	1	0	0	1	1	1	0	34	1	7.8408	4	4	4	0	1	1	83	1	11
465	0	78	1	2	3	0	0	1	0	1	1	1	0	0	0	0	0	1	11	0	5.643	4	1	4	0	1	1	93	1	22
466	0	65	1	2	1	0	0	0	0	1	1	1	0	0	1	1	0	0	26	1	7.8408	4	4	4	1	1	0	110	1	16
467	0	51	1	0	0	0	1	1	0	1	1	0	0	0	0	0	0	0	8	0	6.904	3	4	4	0	0	0	20	1	0
468	0	91	1	2	0	0	0	0	0	1	1	1	1	0	1	1	0	0	42	1	3.2212	0	4	1	1	1	1	76	1	12
469	2	37	0	1	1	0	0	0	0	1	1	1	0	0	0	0	0	0	2	0	7.8408	4	4	4	0	0	0	60	1	2
470	2	6	0	1	1	0	0	0	0	1	1	1	0	0	0	0	0	0	2	0	7.8408	4	4	4	0	0	0	60	1	2
471	2	3	0	1	1	0	0	0	0	1	1	1	0	0	0	0	0	0	2	0	7.8408	4	4	4	0	0	0	60	1	2
472	0	84	1	0	3	0	1	1	0	1	1	0	0	0	0	0	0	1	10	0	7.8408	4	4	4	0	0	1	43	1	0
473	0	40	1	1	1	0	1	0	0	1	1	0	0	0	0	0	0	0	1	0	7.8408	4	4	4	0	1	0	53	0	0
474	0	77	1	1	3	0	0	0	0	1	1	1	0	0	1	1	0	0	36	1	7.55	4	4	3	0	1	0	127	1	23
475	0	68	1	2	1	1	0	0	0	1	2	1	1	0	1	1	0	0	45	1	3.9204	2	2	2	1	1	0	70	1	85
476	0	29	1	2	0	1	0	0	0	1	1	1	0	0	0	0	0	1	10	0	7.8408	4	4	4	0	1	1	51	1	7
477	0	80	1	2	3	0	0	0	0	1	2	0	0	0	1	0	0	0	26	1	7.8408	4	4	4	0	1	0	78	1	23
478	0	23	1	1	0	0	0	1	0	1	4	1	0	0	0	0	0	0	2	0	7.8408	4	4	4	0	0	0	46	1	2
479	0	59	1	1	1	0	0	1	0	1	1	1	0	0	0	0	0	0	5	0	7.8408	4	4	4	0	1	1	63	1	0
480	0	76	1	1	1	2	0	1	0	1	1	0	0	0	0	0	0	0	1	0	7.8408	4	4	4	0	0	0	43	0	0
481	0	51	1	1	1	2	0	1	0	1	1	1	0	0	0	1	0	1	26	1	7.55	4	4	3	0	1	1	135	1	3
482	0	80	1	2	3	0	0	1	0	1	5	0	0	0	0	0	0	0	3	0	7.8408	4	4	4	0	0	0	72	0	0
483	0	62	1	2	2	0	0	1	0	1	1	1	1	1	1	1	0	0	75	1	0	0	0	0	1	1	0	113	0	0
484	0	48	1	1	3	2	0	1	0	1	3	1	0	0	0	0	0	0	3	0	7.8408	4	4	4	0	0	0	57	1	3
485	0	56	1	2	1	2	1	0	0	1	1	1	0	0	0	1	1	0	36	1	7.1082	4	3	4	1	0	1	32	1	45
486	0	67	0	2	1	1	0	0	0	1	5	1	0	0	0	0	0	0	2	0	7.8408	4	4	4	0	0	0	74	1	3
487	0	85	1	2	3	0	0	1	0	1	3	0	0	0	0	0	0	0	5	0	7.8408	4	4	4	0	0	0	90	0	0
488	0	73	1	2	3	0	0	1	0	1	5	0	0	0	0	0	1	0	9	0	7.8408	4	4	4	0	1	0	141	1	0
489	0	18	1	2	0	2	1	0	0	1	1	1	0	0	0	1	0	1	22	1	7.55	4	4	3	0	1	1	116	1	9
490	0	92	1	2	0	0	0	1	0	1	2	0	0	0	0	0	0	0	4	0	7.8408	4	4	4	0	0	0	63	1	0
491	0	64	0	2	3	0	0	1	0	1	1	1	0	0	0	0	0	0	1	0	7.8408	4	4	4	0	0	0	57	0	0
492	0	37	1	1	2	2	0	0	0	1	1	0	0	0	0	0	0	0	2	0	7.8408	4	4	4	0	0	0	72	0	0
493	0	74	1	2	3	2	0	1	0	1	1	1	1	1	1	1	1	1	75	1	3.5652	1	2	4	1	1	0	61	0	0
494	0	65	0	2	2	0	0	1	0	1	1	0	0	0	0	0	0	0	5	0	7.8408	4	4	4	0	1	0	75	1	2
495	1	81	0	2	1	2	0	1	0	1	1	0	0	0	0	0	0	0	3	0	7.8408	4	4	4	0	0	0	53	0	0
496	0	78	1	1	1	0	0	1	0	1	4	1	0	0	0	1	0	0	16	1	7.55	4	4	3	0	0	0	78	1	2
497	1	79	1	1	3	1	0	1	0	1	1	0	0	0	0	0	0	0	3	0	7.8408	4	4	4	0	0	0	64	1	10
498	0	81	1	1	0	0	0	1	0	1	1	1	0	0	0	0	0	0	2	0	7.8408	4	4	4	0	1	0	58	1	3
499	0	67	1	1	1	0	0	0	0	1	2	0	0	0	1	1	0	0	38	1	6.6132	3	4	3	1	0	1	39	1	26
500	1	14	0	1	1	0	0	1	0	1	2	0	0	0	0	0	0	0	2	0	7.8408	4	4	4	0	0	0	66	1	3
501	0	64	1	1	2	0	1	1	0	1	1	1	0	0	0	1	1	1	34	1	7.8408	4	4	4	0	1	1	78	1	13
502	0	60	1	2	2	1	0	1	0	1	2	0	0	0	0	0	0	0	3	0	7.8408	4	4	4	0	0	0	81	0	0
503	1	69	0	2	0	0	1	1	0	1	1	0	0	0	0	0	0	0	1	0	7.8408	4	4	4	0	0	0	80	0	0
504	0	61	1	2	3	0	0	1	0	1	4	1	0	0	0	0	0	0	4	0	7.8408	4	4	4	0	0	0	62	1	2
505	0	28	1	2	1	2	0	1	0	1	1	1	0	0	0	0	0	0	2	0	7.8408	4	4	4	0	0	0	50	1	1
506	0	37	1	1	2	1	0	1	0	1	4	1	0	0	0	0	0	0	6	0	7.8408	4	4	4	0	0	0	69	1	4
507	0	67	1	2	3	0	0	1	0	1	1	0	0	0	0	0	0	0	1	0	7.8408	4	4	4	0	0	0	71	0	0
508	0	80	1	2	1	0	0	0	0	1	4	1	0	0	0	0	0	0	6	0	7.8408	4	4	4	0	0	0	84	1	0
509	0	78	1	2	1	1	0	0	0	1	5	1	0	0	0	1	0	0	10	0	7.8408	4	4	4	0	1	0	158	1	4
510	0	71	1	0	3	0	1	1	0	1	1	1	0	0	0	0	0	0	2	0	7.8408	4	4	4	0	0	0	100	0	0
511	0	80	0	1	1	0	0	1	0	1	1	1	0	0	0	0	1	1	19	1	7.8408	4	4	4	1	1	1	96	1	21
512	1	47	1	1	1	1	0	1	0	1	1	1	0	0	0	0	0	1	9	0	7.8408	4	4	4	0	1	1	115	1	2
513	0	40	0	1	3	0	1	0	0	1	1	1	0	0	0	1	0	1	29	1	7.55	4	4	3	0	1	1	145	1	15
514	0	60	0	1	0	0	0	1	0	1	1	1	0	0	0	0	0	1	29	1	7.8408	4	4	4	0	1	0	130	1	2
515	0	61	0	1	1	0	0	1	0	1	1	1	0	0	0	0	0	1	11	0	7.8408	4	4	4	0	1	1	89	1	4
516	1	73	0	1	1	0	1	0	0	1	4	1	0	0	1	1	0	1	41	1	5.9672	2	4	4	1	1	0	86	1	33
517	0	81	1	2	2	2	0	1	0	1	5	1	0	0	0	0	0	0	2	0	7.8408	4	4	4	0	0	0	53	0	0
518	0	75	1	2	2	0	0	1	0	1	1	0	0	0	0	0	0	0	1	0	7.8408	4	4	4	0	0	0	56	1	3
519	0	71	1	2	2	0	0	0	0	1	1	0	0	0	1	1	0	0	26	1	7.8408	4	4	4	0	0	0	70	1	3
520	0	85	1	2	0	1	0	0	0	1	1	1	0	0	0	1	0	1	36	1	5.4388	3	2	4	0	0	0	68	1	24
521	0	53	1	2	0	0	1	1	0	1	1	1	0	0	0	0	0	0	2	0	6.904	3	4	4	1	1	0	96	1	6
522	0	19	1	1	1	0	0	1	0	1	4	1	0	0	0	0	0	0	1	0	7.8408	4	4	4	0	0	0	49	1	3
523	0	25	0	0	1	0	1	0	2	1	4	1	1	0	1	1	1	0	59	1	1.4652	0	2	0	1	1	1	52	1	0
524	0	38	0	0	3	0	0	1	2	1	1	1	0	0	0	0	0	0	2	0	7.8408	4	4	4	0	0	0	34	0	0
525	1	15	1	0	3	0	0	0	0	1	1	1	0	0	1	1	0	0	38	1	5.0304	1	4	4	1	0	0	44	1	0
526	0	65	1	0	3	0	0	1	0	1	1	1	0	0	0	1	1	0	29	1	7.8408	4	4	4	1	1	1	47	1	5
527	0	36	1	0	3	0	0	1	1	1	1	1	0	0	0	0	0	0	3	0	7.8408	4	4	4	0	0	0	39	0	0
528	0	60	1	1	3	0	0	1	2	1	1	1	0	0	0	0	0	1	13	0	7.8408	4	4	4	0	1	1	115	1	5
529	0	61	1	1	3	2	0	1	0	1	4	1	0	0	0	0	0	0	1	0	7.8408	4	4	4	0	0	0	59	1	1
530	1	60	0	1	3	2	0	1	0	1	4	1	0	0	0	0	0	0	3	0	7.8408	4	4	4	0	0	0	59	1	1
531	0	57	1	0	1	1	0	0	0	1	1	1	1	0	0	1	1	0	50	1	0	0	0	0	1	0	0	24	0	0
532	0	20	0	0	1	2	0	0	2	1	1	1	1	0	1	1	0	1	75	1	0	0	0	0	1	1	0	74	0	0
533	0	55	0	0	0	2	1	0	0	1	4	1	1	0	1	0	0	0	24	1	0	0	0	0	1	1	0	29	0	0
534	0	18	1	0	0	0	1	0	2	1	1	1	1	0	1	1	0	1	75	1	0	0	0	0	1	1	0	69	0	0
535	0	47	0	0	3	0	0	1	0	1	6	0	0	0	0	0	0	0	3	0	7.8408	4	4	4	0	0	0	20	0	0
536	0	63	1	0	3	0	1	1	0	1	1	0	0	0	0	0	0	0	3	0	7.8408	4	4	4	0	0	0	42	0	0
537	1	63	0	0	3	0	1	1	0	1	1	0	0	0	0	0	0	0	2	0	7.8408	4	4	4	0	0	0	42	0	0
538	0	61	1	0	3	0	0	0	0	1	2	0	0	0	1	0	0	0	17	1	5.9672	2	4	4	1	0	0	24	1	0
539	1	11	1	0	3	1	0	1	0	1	5	0	0	0	0	0	0	0	2	0	7.8408	4	4	4	0	0	0	23	0	0
540	0	37	0	0	3	1	0	1	0	1	5	0	0	0	0	0	0	0	2	0	7.8408	4	4	4	0	0	0	23	0	0
541	2	14	0	0	3	1	0	0	0	1	5	0	0	0	0	0	0	0	2	0	7.8408	4	4	4	0	0	0	23	0	0
542	0	39	0	0	0	1	0	0	2	1	1	0	0	0	0	0	0	0	6	0	7.8408	4	4	4	0	0	0	25	0	0
543	0	42	0	0	0	0	0	1	0	1	5	0	0	0	0	0	0	0	2	0	7.8408	4	4	4	0	0	0	28	0	0
544	0	47	0	0	0	1	0	1	0	1	2	0	0	0	0	0	0	0	2	0	7.8408	4	4	4	0	0	0	45	0	0
545	0	60	0	0	0	0	1	1	0	1	2	0	0	0	0	0	0	0	3	0	7.8408	4	4	4	0	0	0	24	0	0
546	0	20	0	0	0	0	0	0	0	1	1	0	0	0	1	0	0	0	11	0	6.904	3	4	4	0	0	0	16	1	0
547	0	43	0	0	0	0	0	1	0	1	1	0	0	0	0	0	0	0	2	0	7.8408	4	4	4	0	0	0	22	0	0
548	0	22	0	0	0	0	0	1	0	1	1	0	0	0	0	0	0	0	6	0	7.8408	4	4	4	0	0	0	31	0	0
549	0	24	1	0	0	0	1	1	0	1	1	0	0	0	0	0	0	0	2	0	7.8408	4	4	4	0	0	0	27	0	0
550	1	23	0	0	0	0	1	1	0	1	1	0	0	0	0	0	0	0	3	0	7.8408	4	4	4	0	0	0	27	0	0
551	0	29	0	0	0	1	0	0	0	1	2	0	0	0	0	0	0	0	2	0	7.8408	4	4	4	0	0	0	18	0	0
552	1	4	1	0	0	1	0	1	0	1	2	0	0	0	0	0	0	0	2	0	7.8408	4	4	4	0	0	0	18	0	0
553	1	24	0	0	0	2	1	0	0	1	1	0	0	0	0	1	1	0	54	1	6.904	3	4	4	1	0	1	24	1	0
554	2	2	0	0	0	2	0	0	0	1	3	0	0	0	0	0	0	0	1	0	7.8408	4	4	4	0	0	0	27	0	0
555	1	62	0	0	1	0	1	1	0	1	1	0	0	0	0	0	0	0	2	0	7.8408	4	4	4	0	0	0	29	0	0
556	0	45	0	0	1	1	0	1	1	1	2	0	0	0	0	0	0	0	2	0	7.8408	4	4	4	0	0	0	26	0	0
557	2	75	0	0	1	1	0	0	0	1	2	0	0	0	0	0	0	0	3	0	7.8408	4	4	4	0	0	0	26	0	0
558	1	69	0	0	1	1	0	1	0	1	2	0	0	0	0	0	0	0	3	0	7.8408	4	4	4	0	1	0	26	0	0
559	0	21	0	0	1	0	1	1	0	1	1	0	0	0	0	1	0	0	17	1	7.8408	4	4	4	0	0	0	30	1	0
560	0	40	0	0	1	2	1	1	0	1	3	0	0	0	0	0	0	0	3	0	7.8408	4	4	4	0	0	0	28	0	0
561	0	70	0	0	1	0	0	1	0	1	1	0	0	0	0	0	0	0	3	0	7.8408	4	4	4	0	0	0	23	0	0
562	0	26	0	0	1	1	1	1	0	1	6	0	0	0	0	0	0	0	2	0	7.8408	4	4	4	0	0	0	32	0	0
563	1	29	0	0	2	1	1	1	0	1	1	0	0	0	0	0	0	0	2	0	7.8408	4	4	4	0	0	0	24	0	0
564	0	32	1	0	2	1	1	0	0	1	1	0	0	0	0	0	0	0	6	0	7.8408	4	4	4	0	0	0	24	0	0
565	0	43	1	0	2	0	0	1	0	1	1	0	0	0	0	0	0	0	3	0	7.8408	4	4	4	0	0	0	12	0	0
566	0	22	0	0	2	0	1	1	0	1	1	0	0	0	0	0	0	0	6	0	7.8408	4	4	4	0	0	0	23	0	0
567	1	15	1	0	2	0	0	0	0	1	5	0	0	0	0	0	0	0	2	0	7.8408	4	4	4	0	0	0	25	0	0
568	0	18	0	0	2	0	0	0	0	1	5	0	0	0	0	0	0	0	6	0	7.8408	4	4	4	0	0	0	25	1	0
569	0	31	0	0	2	1	0	1	0	1	3	0	0	0	0	0	0	0	3	0	7.8408	4	4	4	0	0	0	33	0	0
570	2	70	0	0	2	0	0	0	0	1	1	0	0	0	0	0	0	0	2	0	7.8408	4	4	4	0	0	0	14	0	0
571	1	65	1	0	2	0	0	1	0	1	1	0	0	0	0	0	0	0	1	0	7.8408	4	4	4	0	0	0	14	0	0
572	1	64	1	0	2	1	1	0	0	1	3	0	0	0	0	0	0	0	1	0	7.8408	4	4	4	0	0	0	18	0	0
573	0	26	1	0	2	0	0	1	0	1	2	0	0	0	0	0	0	0	2	0	7.8408	4	4	4	0	0	0	15	0	0
574	0	22	0	0	2	0	0	1	0	1	4	0	0	0	0	0	0	0	2	0	7.8408	4	4	4	0	0	0	39	0	0
575	2	3	0	0	2	0	0	0	0	1	3	0	0	0	0	0	0	0	1	0	7.8408	4	4	4	0	0	0	20	0	0
576	2	31	0	0	2	0	0	0	0	1	3	0	0	0	0	0	0	0	1	0	7.8408	4	4	4	0	0	0	20	0	0
577	0	40	0	0	2	0	0	1	0	1	3	0	0	0	0	0	0	0	1	0	7.8408	4	4	4	0	0	0	20	0	0
578	0	24	0	0	3	0	1	0	2	1	2	0	0	0	0	0	0	0	6	0	7.8408	4	4	4	0	0	0	19	0	0
579	0	36	1	0	3	2	0	1	0	1	4	0	0	0	0	0	0	0	6	0	7.8408	4	4	4	0	0	0	49	0	0
580	2	3	1	0	3	0	0	0	0	1	1	0	0	0	0	0	0	0	12	0	7.8408	4	4	4	0	0	0	51	1	0
581	2	3	1	0	3	0	0	0	0	1	1	0	0	0	0	0	0	0	2	0	7.8408	4	4	4	0	0	0	51	0	0
582	1	62	0	0	3	0	0	1	0	1	1	0	0	0	0	0	0	0	2	0	7.8408	4	4	4	0	0	0	51	0	0
583	2	2	1	0	3	0	0	1	0	1	1	0	0	0	0	0	0	0	1	0	7.8408	4	4	4	0	0	0	18	0	0
584	0	68	0	0	0	0	0	1	2	1	1	0	0	0	0	0	0	0	2	0	7.8408	4	4	4	0	0	0	34	0	0
585	0	52	0	0	0	0	0	1	0	1	1	0	0	0	1	0	0	0	11	0	7.8408	4	4	4	0	0	0	48	1	0
586	0	41	0	0	0	2	0	1	0	1	4	0	0	0	0	0	0	0	3	0	7.8408	4	4	4	0	0	0	24	0	0
587	1	16	1	0	0	2	0	0	0	1	4	0	0	0	0	0	0	0	2	0	7.8408	4	4	4	0	0	0	24	0	0
588	2	64	0	0	0	0	0	0	0	1	3	0	0	0	0	0	0	0	2	0	7.8408	4	4	4	0	0	0	59	0	0
589	0	20	1	0	0	1	0	0	0	1	2	0	0	0	0	0	0	0	1	0	7.8408	4	4	4	0	0	0	19	0	0
590	0	31	0	0	0	0	1	1	0	1	1	0	0	0	0	0	0	0	2	0	7.8408	4	4	4	0	0	0	50	0	0
591	2	0	1	0	0	0	1	0	0	1	1	0	0	0	0	0	0	0	1	0	7.8408	4	4	4	0	0	0	50	0	0
592	2	29	0	0	0	0	1	0	0	1	1	0	0	0	0	0	0	0	1	0	7.8408	4	4	4	0	0	0	50	0	0
593	0	24	0	0	0	0	0	1	0	1	3	0	0	0	0	0	0	0	1	0	7.8408	4	4	4	0	0	0	16	0	0
594	0	51	1	0	0	0	0	1	1	1	5	0	0	0	0	0	0	0	1	0	7.8408	4	4	4	0	0	0	23	0	0
595	0	32	0	0	1	1	1	0	0	1	2	0	0	0	0	0	0	0	1	0	7.8408	4	4	4	0	0	0	29	0	0
596	0	57	1	0	1	0	0	1	1	1	2	0	0	0	0	0	0	0	3	0	7.8408	4	4	4	0	0	0	22	0	0
597	0	52	1	0	1	0	0	1	0	1	2	0	0	0	0	1	0	0	9	0	7.8408	4	4	4	0	0	0	65	1	0
598	0	63	1	0	1	1	1	1	0	1	6	1	0	0	0	1	0	0	14	0	7.8408	4	4	4	0	0	0	94	1	9
599	1	15	0	0	1	0	1	0	0	1	1	0	0	0	0	0	0	0	3	0	7.8408	4	4	4	0	0	0	22	0	0
600	0	26	1	0	1	0	1	0	0	1	2	1	0	0	1	0	0	0	18	1	7.8408	4	4	4	0	0	0	23	0	0
601	0	21	1	0	1	0	0	1	0	1	1	0	0	0	0	0	0	0	1	0	7.8408	4	4	4	0	0	0	29	0	0
602	0	31	1	0	1	1	1	1	0	1	1	0	0	0	0	0	0	0	3	0	7.8408	4	4	4	0	0	0	33	1	0
603	0	44	1	0	1	2	0	1	0	1	1	0	0	0	0	0	0	0	2	0	7.8408	4	4	4	0	0	0	51	0	0
604	0	33	1	0	2	0	0	0	0	1	1	0	0	0	0	0	0	0	3	0	7.8408	4	4	4	0	0	0	16	0	0
605	1	70	0	0	2	0	0	1	0	1	1	0	0	0	0	0	0	0	4	0	7.8408	4	4	4	0	0	0	17	0	0
606	0	68	0	0	2	0	0	1	0	1	1	0	0	0	0	0	0	0	4	0	7.8408	4	4	4	0	0	0	27	1	0
607	2	54	0	0	2	0	0	0	0	1	1	0	0	0	0	0	0	0	1	0	7.8408	4	4	4	0	0	0	27	0	0
608	0	36	0	0	2	1	0	1	0	1	3	0	0	0	0	0	0	0	1	0	7.8408	4	4	4	0	0	0	22	0	0
609	1	6	1	0	2	0	1	0	0	1	1	0	0	0	0	0	0	0	3	0	7.8408	4	4	4	0	0	0	27	0	0
610	0	53	0	0	2	0	0	1	0	1	2	0	0	0	0	0	0	0	6	0	7.8408	4	4	4	0	0	0	36	0	0
611	1	2	1	0	2	0	1	2	0	1	1	0	0	0	0	0	0	0	1	0	7.8408	4	4	4	0	0	0	30	0	0
612	0	40	0	0	2	0	0	1	0	1	5	0	0	0	0	0	0	0	2	0	7.8408	4	4	4	0	0	0	25	0	0
613	0	22	1	0	3	1	0	0	0	1	4	1	0	0	0	0	0	0	9	0	7.8408	4	4	4	0	1	0	39	1	2
614	1	46	0	0	3	1	0	1	0	1	1	0	0	0	0	0	0	0	3	0	7.8408	4	4	4	0	0	0	41	1	0
615	0	47	1	0	3	1	0	1	0	1	1	0	0	0	0	0	0	0	1	0	7.8408	4	4	4	0	0	0	41	0	0
616	0	48	0	0	3	1	1	0	2	1	1	1	0	0	0	1	0	1	26	1	7.55	4	4	3	0	0	1	55	1	0
617	0	19	0	0	3	0	1	0	0	1	1	0	0	0	0	0	0	0	3	0	7.8408	4	4	4	0	0	0	35	0	0
618	0	28	1	0	0	2	0	0	0	1	4	0	0	0	0	0	0	0	3	0	7.8408	4	4	4	0	0	0	25	1	0
619	1	54	0	0	0	1	0	0	1	1	3	0	0	0	0	0	0	0	1	0	7.8408	4	4	4	0	0	0	20	0	0
620	0	26	0	0	0	2	0	1	0	1	1	1	0	0	0	1	0	0	20	1	6.904	3	4	4	0	0	0	40	1	0
621	1	38	0	0	1	2	0	1	0	1	2	1	0	0	0	0	0	0	1	0	7.8408	4	4	4	0	0	0	37	0	0
622	1	18	0	0	1	1	0	0	0	1	2	0	0	0	0	0	0	0	3	0	7.8408	4	4	4	0	0	0	26	0	0
623	0	19	0	0	1	1	0	0	0	1	2	0	0	0	0	0	0	0	2	0	7.8408	4	4	4	0	0	0	26	0	0
624	0	28	0	0	1	0	0	1	0	1	5	0	0	0	0	0	0	0	2	0	7.8408	4	4	4	0	0	0	20	0	0
625	1	6	0	0	1	0	0	0	0	1	5	0	0	0	0	0	0	0	2	0	7.8408	4	4	4	0	0	0	20	0	0
626	0	44	1	0	1	1	0	1	0	1	1	1	0	0	0	0	0	0	2	0	7.8408	4	4	4	0	0	0	27	0	0
627	0	47	0	0	1	0	0	0	0	1	5	1	0	0	0	0	0	0	1	0	7.8408	4	4	4	0	0	0	20	1	0
628	1	61	1	0	2	1	0	1	0	1	1	0	0	0	0	0	0	0	2	0	7.8408	4	4	4	0	1	0	75	0	0
629	0	45	1	0	2	1	0	1	2	1	1	0	0	0	0	0	0	0	3	0	7.8408	4	4	4	0	1	0	75	1	0
630	0	42	0	0	2	1	0	1	2	1	1	0	0	0	0	0	0	0	1	0	7.8408	4	4	4	0	0	0	29	0	0
631	2	14	1	0	2	0	1	0	0	1	5	0	0	0	0	0	0	0	3	0	7.8408	4	4	4	0	0	0	50	0	0
632	0	50	0	0	2	0	0	1	1	1	5	1	0	0	0	0	0	0	1	0	7.8408	4	4	4	0	0	0	20	0	0
633	0	61	1	0	2	1	0	0	0	1	6	0	0	0	1	0	0	0	9	0	7.8408	4	4	4	0	0	0	48	1	0
634	1	69	0	0	2	0	1	1	0	1	1	0	0	0	0	0	0	0	1	0	7.8408	4	4	4	0	0	0	36	0	0
635	0	34	0	0	2	0	0	1	0	1	5	0	0	0	0	0	0	0	1	0	7.8408	4	4	4	0	0	0	23	0	0
636	0	22	0	0	2	0	0	0	2	1	1	0	0	0	0	0	0	0	2	0	7.8408	4	4	4	0	0	0	26	0	0
637	0	27	0	0	2	1	1	1	1	1	2	0	0	0	0	0	0	0	2	0	7.8408	4	4	4	0	0	0	33	0	0
638	0	59	0	0	3	1	0	1	0	1	1	1	0	0	0	0	0	0	9	0	7.8408	4	4	4	0	0	0	44	0	0
639	0	20	1	0	3	2	0	0	0	1	1	0	0	0	0	0	0	0	2	0	7.8408	4	4	4	0	0	0	32	0	0
640	1	50	1	0	3	2	0	0	0	1	4	1	0	0	0	1	1	0	29	1	7.8408	4	4	4	0	0	0	50	1	24
641	0	28	1	0	3	0	0	0	0	1	1	0	0	0	0	0	0	0	6	0	7.8408	4	4	4	0	0	0	33	0	0
642	0	25	1	0	0	2	0	0	0	1	1	1	0	0	0	0	0	0	1	0	7.8408	4	4	4	0	0	0	17	0	0
643	2	2	1	0	0	0	1	2	0	1	1	0	0	0	0	0	0	0	1	0	7.8408	4	4	4	0	0	0	36	0	0
644	0	31	1	0	0	2	1	1	0	1	1	1	0	0	0	0	0	0	5	0	7.8408	4	4	4	0	0	0	25	1	0
645	1	1	0	0	0	0	0	0	0	1	1	0	0	0	0	0	0	0	1	0	7.8408	4	4	4	0	0	0	32	0	0
646	1	3	1	0	0	0	0	2	0	1	1	0	0	0	0	0	0	0	1	0	7.8408	4	4	4	0	0	0	32	0	0
647	0	26	0	0	0	0	0	1	0	1	1	0	0	0	0	0	0	0	2	0	7.8408	4	4	4	0	0	0	32	0	0
648	0	55	0	0	0	0	1	0	0	1	1	1	0	0	1	0	0	0	14	0	7.8408	4	4	4	0	0	0	26	1	0
649	0	18	1	0	1	0	0	1	0	1	1	0	0	0	0	0	0	0	2	0	7.8408	4	4	4	0	0	0	18	0	0
650	0	25	0	0	1	0	0	1	1	1	2	0	0	0	0	0	0	0	2	0	7.8408	4	4	4	0	0	0	28	0	0
651	0	36	0	0	1	0	1	1	0	1	3	0	0	0	0	0	0	0	1	0	7.8408	4	4	4	0	0	0	43	0	0
652	0	45	0	0	1	1	0	0	0	1	5	0	0	0	0	1	0	0	11	0	7.8408	4	4	4	0	0	0	50	1	0
653	0	34	1	0	1	0	0	1	1	1	5	1	0	0	0	0	0	0	1	0	7.8408	4	4	4	0	0	0	17	0	0
654	0	44	0	0	1	0	0	1	0	1	4	1	0	0	0	0	0	0	2	0	7.8408	4	4	4	0	0	0	21	0	0
655	0	40	0	0	1	0	0	1	0	1	6	0	0	0	0	0	0	0	1	0	7.8408	4	4	4	0	0	0	52	0	0
656	0	56	0	0	2	0	0	1	0	1	5	0	0	0	0	0	0	0	2	0	7.8408	4	4	4	0	0	0	23	0	0
657	2	33	0	0	2	0	0	0	0	1	5	0	0	0	0	0	0	0	2	0	7.8408	4	4	4	0	0	0	23	0	0
658	0	18	0	0	2	2	0	0	2	1	1	1	0	0	0	0	0	0	1	0	7.8408	4	4	4	0	0	0	31	1	2
659	0	53	0	0	2	0	0	1	2	1	2	0	0	0	0	0	0	0	2	0	7.8408	4	4	4	0	0	0	32	0	0
660	0	29	0	0	2	0	0	1	0	1	3	0	0	0	0	0	0	0	1	0	7.8408	4	4	4	0	0	0	17	0	0
661	0	77	1	0	2	2	0	1	0	1	4	1	0	0	0	0	0	0	1	0	7.8408	4	4	4	0	0	0	35	0	0
662	0	20	1	0	2	0	1	1	2	1	1	1	0	0	0	0	0	1	11	0	7.8408	4	4	4	0	0	0	37	1	0
663	0	18	0	0	2	1	0	0	1	1	1	0	0	0	0	0	0	1	9	0	7.8408	4	4	4	0	0	0	40	1	0
664	0	20	0	0	3	0	0	1	0	1	3	0	0	0	0	0	0	0	1	0	7.8408	4	4	4	0	0	0	13	0	0
665	0	67	0	0	3	1	0	1	0	1	1	0	0	0	0	0	0	0	4	0	7.8408	4	4	4	0	1	0	58	1	0
666	2	63	1	0	3	0	0	0	0	1	4	1	0	0	0	0	0	0	6	0	7.8408	4	4	4	0	0	0	28	1	8
667	2	5	1	0	3	0	0	1	0	1	1	0	0	0	0	0	0	0	1	0	7.8408	4	4	4	0	0	0	42	0	0
668	0	20	0	0	0	1	1	1	1	1	5	0	0	0	0	0	0	0	1	0	7.8408	4	4	4	0	0	0	15	0	0
669	0	62	1	0	0	0	0	0	0	1	1	0	0	0	0	0	0	0	2	0	7.8408	4	4	4	0	0	0	23	0	0
670	0	81	0	0	0	0	0	0	0	1	1	1	1	0	0	1	0	1	35	1	5.8806	3	3	3	1	0	0	36	0	0
671	0	21	1	0	0	1	1	1	0	1	3	0	0	0	0	0	0	0	2	0	7.8408	4	4	4	0	0	0	29	0	0
672	0	23	1	0	0	0	0	1	2	1	1	1	0	0	0	0	0	0	8	0	7.8408	4	4	4	0	1	1	32	1	18
673	0	18	1	0	0	2	0	1	0	1	1	0	0	0	0	0	0	0	1	0	7.8408	4	4	4	0	0	0	29	0	0
674	0	50	0	0	1	0	1	1	0	1	1	0	0	0	0	0	0	0	2	0	7.8408	4	4	4	0	0	0	56	0	0
675	0	22	0	0	1	0	1	1	1	1	3	0	0	0	0	0	0	0	1	0	7.8408	4	4	4	0	0	0	23	1	0
676	1	50	1	0	1	1	0	1	1	1	2	0	0	0	0	0	0	0	1	0	7.8408	4	4	4	0	0	0	30	0	0
677	0	32	0	0	1	0	1	1	0	1	2	0	0	0	0	0	0	0	3	0	7.8408	4	4	4	0	0	0	24	0	0
678	0	21	0	0	1	0	1	1	1	1	1	0	0	0	0	0	0	0	1	0	7.8408	4	4	4	0	0	0	22	0	0
679	1	3	0	0	1	0	1	0	0	1	1	0	0	0	0	0	0	0	1	0	7.8408	4	4	4	0	0	0	22	0	0
680	0	32	1	0	1	2	0	1	1	1	1	1	0	0	0	0	0	0	1	0	7.8408	4	4	4	0	0	0	95	0	0
681	0	22	1	0	1	2	0	0	1	1	1	0	0	0	0	0	0	0	1	0	7.8408	4	4	4	0	0	0	60	0	0
682	0	18	0	0	1	2	0	0	0	1	1	1	0	0	1	0	0	0	30	1	5.9672	2	4	4	0	0	0	58	1	0
683	0	37	0	0	1	1	0	1	0	1	3	0	0	0	0	0	0	0	2	0	7.8408	4	4	4	0	0	0	23	0	0
684	0	59	0	0	1	0	0	1	0	1	2	1	0	0	1	1	0	0	36	1	6.904	3	4	4	0	1	0	78	1	0
685	0	26	0	0	1	1	0	1	0	1	3	0	0	0	0	0	0	0	2	0	7.8408	4	4	4	0	0	0	16	1	2
686	1	19	1	0	1	2	0	0	0	1	4	1	0	0	0	0	0	0	2	0	7.8408	4	4	4	0	0	0	49	0	0
687	1	60	0	0	1	0	0	1	0	1	1	0	0	0	0	0	0	0	2	0	7.8408	4	4	4	0	0	0	23	0	0
688	0	40	0	0	1	1	0	1	2	1	1	1	0	0	0	0	0	0	3	0	7.8408	4	4	4	0	0	0	26	0	0
689	2	6	1	0	1	0	1	0	0	1	2	0	0	0	0	0	0	0	1	0	7.8408	4	4	4	0	0	0	27	0	0
690	0	48	1	0	2	1	0	1	0	1	1	0	0	0	0	0	0	0	1	0	7.8408	4	4	4	0	0	0	44	0	0
691	0	66	0	0	2	0	0	1	0	1	1	0	0	0	0	0	0	0	1	0	7.8408	4	4	4	0	0	0	37	0	0
692	0	45	0	0	2	0	0	1	0	1	3	0	0	0	0	0	0	0	1	0	7.8408	4	4	4	0	0	0	55	0	0
693	0	44	0	0	2	0	0	0	0	1	2	0	0	0	0	0	0	0	5	0	7.8408	4	4	4	0	0	0	23	1	0
694	1	17	1	0	2	1	0	1	0	1	1	1	0	0	0	0	0	0	2	0	7.8408	4	4	4	0	0	0	48	0	0
695	0	20	0	0	2	1	0	1	0	1	1	1	0	0	0	0	0	0	3	0	7.8408	4	4	4	0	0	0	48	0	0
696	0	52	0	0	2	0	0	1	1	1	3	0	0	0	0	0	0	0	1	0	7.8408	4	4	4	0	0	0	25	0	0
697	1	93	0	0	2	0	1	1	1	1	2	0	0	0	0	0	0	0	1	0	7.8408	4	4	4	0	0	0	31	0	0
698	0	21	0	0	3	2	1	0	0	1	3	0	0	0	0	0	0	0	1	0	7.8408	4	4	4	0	0	0	40	0	0
699	0	20	0	0	3	2	0	1	2	1	1	1	0	0	0	0	0	0	1	0	7.8408	4	4	4	0	0	0	40	0	0
700	0	56	0	0	3	0	0	1	2	1	1	0	0	0	0	0	0	0	1	0	7.8408	4	4	4	0	0	0	33	0	0
701	0	74	1	0	3	0	0	1	0	1	2	0	0	0	0	0	0	0	1	0	7.8408	4	4	4	0	0	0	58	0	0
702	0	39	1	0	3	2	1	1	0	1	1	0	0	0	0	0	0	0	1	0	7.8408	4	4	4	0	0	0	36	0	0
703	0	36	0	0	3	2	0	1	1	1	3	0	0	0	0	0	0	0	1	0	7.8408	4	4	4	0	0	0	26	0	0
704	0	40	0	0	3	0	0	1	2	1	1	0	0	0	0	0	0	0	2	0	7.8408	4	4	4	0	0	0	32	0	0
705	0	31	0	0	3	1	1	1	0	1	4	1	0	0	0	0	0	0	2	0	7.8408	4	4	4	0	0	0	30	0	0
706	0	38	0	0	3	1	1	1	1	1	3	0	0	0	0	0	0	0	2	0	7.8408	4	4	4	0	0	0	30	0	0
707	1	55	1	0	3	1	1	1	0	1	3	0	0	0	0	0	0	0	3	0	7.8408	4	4	4	0	0	0	30	0	0
708	0	66	0	0	3	0	0	1	0	1	3	0	0	0	0	0	0	0	1	0	7.8408	4	4	4	0	1	0	61	0	0
709	1	70	0	0	0	0	1	1	0	1	1	0	0	0	1	1	0	0	41	1	7.55	4	4	3	1	0	1	31	1	62
710	0	50	0	0	0	0	0	1	0	1	1	1	0	0	0	0	0	1	10	0	7.8408	4	4	4	0	0	1	31	1	0
711	0	19	1	0	0	2	0	1	1	1	1	0	0	0	0	0	0	0	2	0	7.8408	4	4	4	0	0	0	30	0	0
712	2	0	1	0	0	0	1	0	0	1	1	0	0	0	0	0	0	0	1	0	7.8408	4	4	4	0	0	0	20	0	0
713	0	41	1	0	0	1	1	1	2	1	1	1	0	0	0	0	1	0	21	1	7.8408	4	4	4	0	0	1	53	1	4
714	0	35	0	0	0	0	0	1	1	1	1	0	0	0	0	0	0	0	3	0	7.8408	4	4	4	0	0	0	33	0	0
715	0	81	1	0	0	0	0	0	0	1	1	0	0	0	0	0	0	0	3	0	5.9672	2	4	4	0	0	0	35	0	0
716	0	54	0	0	0	0	0	0	0	1	1	0	0	0	0	0	0	0	2	0	7.8408	4	4	4	0	0	0	48	0	0
717	1	79	0	0	0	0	0	0	0	1	1	0	0	0	0	0	0	0	2	0	7.8408	4	4	4	0	0	0	49	0	0
718	0	56	0	0	0	1	1	1	0	1	1	0	0	0	0	0	0	0	1	0	7.8408	4	4	4	0	0	0	26	0	0
719	0	48	0	0	0	1	1	1	0	1	5	0	0	0	0	0	0	0	1	0	7.8408	4	4	4	0	0	0	47	0	0
720	0	38	0	0	0	1	0	0	0	1	1	0	0	0	0	0	0	0	1	0	7.8408	4	4	4	0	0	0	42	0	0
721	0	48	0	0	1	0	0	1	1	1	3	0	0	0	0	0	0	0	1	0	7.8408	4	4	4	0	0	0	20	0	0
722	2	66	0	0	1	1	0	0	0	1	5	0	0	0	0	0	0	0	1	0	7.8408	4	4	4	0	0	0	41	0	0
723	0	38	0	0	1	1	0	1	1	1	5	0	0	0	0	0	0	0	1	0	7.8408	4	4	4	0	0	0	41	0	0
724	2	11	0	0	1	1	0	0	0	1	5	0	0	0	0	0	0	0	2	0	7.8408	4	4	4	0	0	0	44	0	0
725	1	36	0	0	1	1	0	1	0	1	5	0	0	0	0	0	0	0	2	0	7.8408	4	4	4	0	0	0	44	0	0
726	0	53	0	0	1	1	1	1	1	1	5	1	0	0	1	1	1	0	50	1	6.3756	4	2	4	0	0	1	41	1	11
727	0	24	0	0	1	0	0	1	0	1	1	1	0	0	0	0	0	0	1	0	7.8408	4	4	4	0	1	0	73	0	0
728	1	58	0	0	1	0	1	1	0	1	1	0	0	0	0	0	0	0	3	0	7.8408	4	4	4	0	0	0	33	0	0
729	0	52	1	0	1	2	1	1	1	1	4	1	0	0	0	0	0	0	1	0	7.8408	4	4	4	0	0	0	26	0	0
730	0	51	0	0	1	2	0	1	0	1	3	0	0	0	0	0	0	0	1	0	7.8408	4	4	4	0	0	0	22	0	0
731	0	36	1	0	1	0	0	1	1	1	4	1	0	0	0	0	0	0	3	0	7.8408	4	4	4	0	0	0	62	0	0
732	0	72	1	0	1	1	0	1	0	1	1	0	0	0	0	0	0	0	1	0	7.8408	4	4	4	0	0	0	24	1	0
733	0	43	0	0	1	0	1	1	1	1	3	0	0	0	0	0	0	0	2	0	7.8408	4	4	4	0	0	0	50	0	0
734	2	7	1	0	1	0	1	0	0	1	3	0	0	0	0	0	0	0	1	0	7.8408	4	4	4	0	0	0	50	0	0
735	0	25	1	0	1	2	1	1	0	1	1	1	0	0	1	0	0	1	19	1	6.3756	4	2	4	0	0	1	42	1	8
736	0	56	1	0	1	1	0	1	0	1	5	0	0	0	0	0	0	0	4	0	7.8408	4	4	4	0	0	0	26	0	0
737	0	51	1	0	1	1	0	1	2	1	1	0	0	0	0	0	0	0	1	0	7.8408	4	4	4	0	0	0	75	0	0
738	0	59	0	0	2	0	0	1	1	1	5	0	0	0	0	0	0	0	1	0	7.8408	4	4	4	0	0	0	20	0	0
739	1	25	1	0	2	0	0	1	0	1	2	1	0	0	0	0	0	0	1	0	7.8408	4	4	4	0	0	0	40	0	0
740	0	51	0	0	2	0	0	1	0	1	2	1	0	0	1	1	0	0	25	1	7.55	4	4	3	0	1	0	37	1	29
741	0	39	1	0	2	0	0	1	1	1	3	0	0	0	0	0	0	0	1	0	7.8408	4	4	4	0	0	0	34	0	0
742	1	19	0	0	2	2	1	1	0	1	3	0	0	0	0	0	0	0	1	0	7.8408	4	4	4	0	0	0	18	0	0
743	0	26	0	0	2	0	0	1	2	1	1	0	0	0	0	0	0	0	2	0	7.8408	4	4	4	0	0	0	76	0	0
744	0	57	0	0	2	0	0	1	0	1	1	1	0	0	0	0	0	0	3	0	7.8408	4	4	4	0	1	0	62	1	6
745	0	31	0	0	2	1	0	1	1	1	2	0	0	0	0	0	0	0	3	0	7.8408	4	4	4	0	0	0	23	0	0
746	2	8	0	0	2	1	0	0	0	1	2	0	0	0	0	0	0	0	1	0	7.8408	4	4	4	0	0	0	23	0	0
747	0	51	1	0	2	1	0	1	2	1	1	0	0	0	0	0	0	0	2	0	7.8408	4	4	4	0	0	0	29	1	2
748	0	21	0	0	2	1	1	1	2	1	1	0	0	0	0	0	0	0	1	0	7.8408	4	4	4	0	0	0	24	0	0
749	2	15	0	0	2	1	1	0	0	1	1	0	0	0	0	0	0	0	3	0	7.8408	4	4	4	0	0	0	24	0	0
750	0	45	1	0	2	2	0	1	0	1	1	1	0	0	0	1	0	0	24	1	7.55	4	4	3	0	0	0	81	1	7
751	0	62	0	0	2	0	0	1	0	1	2	0	0	0	0	0	0	0	2	0	7.8408	4	4	4	0	0	0	26	0	0
752	0	40	0	0	2	1	1	1	1	1	3	0	0	0	0	0	0	0	1	0	7.8408	4	4	4	0	0	0	45	0	0
753	2	10	0	0	2	1	1	0	0	1	3	0	0	0	0	0	0	0	1	0	7.8408	4	4	4	0	0	0	45	0	0
754	2	2	1	0	2	0	0	0	0	1	2	0	0	0	0	0	0	0	1	0	7.8408	4	4	4	0	0	0	23	0	0
755	0	18	0	0	2	0	1	1	1	1	3	0	0	0	0	0	0	0	1	0	7.8408	4	4	4	0	0	0	14	0	0
756	0	24	0	0	2	0	0	1	2	1	1	0	0	0	0	0	0	0	3	0	7.8408	4	4	4	0	0	0	27	0	0
757	0	26	0	0	2	1	0	1	2	1	1	0	0	0	0	0	0	0	1	0	7.8408	4	4	4	0	0	0	39	0	0
758	0	23	0	0	2	0	0	1	2	1	5	0	0	0	0	0	0	0	2	0	7.8408	4	4	4	0	0	0	54	0	0
759	0	41	0	0	3	1	0	1	1	1	1	0	0	0	0	0	0	0	2	0	7.8408	4	4	4	0	0	0	30	0	0
760	1	16	0	0	3	1	1	0	1	1	1	0	0	0	0	0	0	0	2	0	7.8408	4	4	4	0	0	0	25	0	0
761	2	2	1	0	3	1	0	1	0	1	1	0	0	0	0	0	0	0	1	0	7.8408	4	4	4	0	0	0	61	0	0
762	0	31	0	0	3	1	0	1	2	1	1	0	0	0	0	0	0	0	1	0	7.8408	4	4	4	0	0	0	61	0	0
763	0	59	1	0	3	0	1	1	0	1	3	0	0	0	0	0	0	0	1	0	7.8408	4	4	4	0	0	0	52	0	0
764	0	24	0	0	3	0	0	1	0	1	1	0	0	0	0	0	0	0	1	0	7.8408	4	4	4	0	0	0	71	0	0
765	0	20	1	0	0	0	1	1	0	1	1	1	0	0	0	0	0	0	3	0	7.8408	4	4	4	0	0	0	25	1	2
766	0	32	0	0	0	2	0	1	0	1	1	1	0	0	0	0	0	0	3	0	7.55	4	4	3	0	0	0	39	1	2
767	0	22	0	0	0	0	1	1	1	1	5	0	0	0	0	0	0	0	3	0	7.8408	4	4	4	0	0	0	23	0	0
768	2	44	0	0	0	0	0	0	0	1	5	0	0	0	0	0	0	0	2	0	7.8408	4	4	4	0	0	0	57	0	0
769	0	33	0	0	0	1	0	1	0	1	4	1	0	0	0	0	0	0	2	0	7.8408	4	4	4	0	1	0	26	0	0
770	0	19	1	0	0	1	0	1	0	1	2	1	0	0	0	0	0	0	3	0	7.8408	4	4	4	0	0	0	29	0	0
771	1	66	1	0	0	1	0	0	2	1	1	0	0	0	0	0	1	0	11	0	7.8408	4	4	4	0	0	0	73	1	0
772	0	24	0	0	0	1	1	0	2	1	1	0	0	0	0	0	0	0	3	0	7.8408	4	4	4	0	0	0	35	0	0
773	0	42	0	0	1	2	0	1	1	1	2	0	0	0	0	0	0	0	1	0	7.8408	4	4	4	0	0	0	46	0	0
774	2	48	1	0	1	2	0	0	0	1	1	0	0	0	0	0	0	0	2	0	7.8408	4	4	4	0	0	0	55	0	0
775	0	43	0	0	1	0	1	1	1	1	1	0	0	0	0	0	0	0	1	0	7.8408	4	4	4	0	0	0	28	0	0
776	0	21	0	0	1	1	1	1	1	1	1	0	0	0	0	0	0	0	1	0	7.8408	4	4	4	0	0	0	24	0	0
777	1	21	0	0	1	1	1	1	1	1	1	0	0	0	0	0	0	0	2	0	7.8408	4	4	4	0	0	0	37	0	0
778	2	71	0	0	1	0	0	0	0	1	1	0	0	0	0	0	0	1	9	0	7.8408	4	4	4	0	1	1	57	1	0
779	0	56	1	0	1	2	1	1	0	1	5	0	0	0	0	0	0	0	1	0	7.8408	4	4	4	0	0	0	26	0	0
780	1	56	0	0	1	2	1	1	0	1	5	0	0	0	0	0	0	0	2	0	7.8408	4	4	4	0	0	0	26	0	0
781	0	53	1	0	1	2	0	1	0	1	1	1	0	0	0	0	0	1	13	0	7.8408	4	4	4	0	0	1	50	1	0
782	1	8	0	0	1	0	0	1	2	1	1	0	0	0	0	0	0	0	2	0	7.8408	4	4	4	0	0	0	34	0	0
783	0	19	1	0	1	0	0	1	0	1	1	0	0	0	0	0	0	0	2	0	7.8408	4	4	4	0	0	0	32	0	0
784	1	46	0	0	1	0	1	1	1	1	1	0	0	0	0	0	0	0	1	0	7.8408	4	4	4	0	0	0	23	0	0
785	0	67	0	0	1	0	0	1	0	1	1	0	0	0	0	0	0	0	3	0	7.8408	4	4	4	0	0	0	48	0	0
786	0	43	0	0	1	0	1	0	2	1	5	0	0	0	0	0	0	0	2	0	7.8408	4	4	4	0	0	0	25	0	0
787	0	20	1	0	1	2	0	0	2	1	1	1	0	0	1	1	1	1	50	1	2.5418	1	1	3	1	1	1	108	1	0
788	0	48	0	0	1	1	0	1	1	1	2	0	0	0	0	0	0	0	1	0	7.8408	4	4	4	0	0	0	58	0	0
789	0	19	0	0	2	1	0	1	1	1	4	1	0	0	0	0	0	0	2	0	7.8408	4	4	4	0	0	0	43	0	0
790	1	57	0	0	2	0	0	1	2	1	1	0	0	0	0	0	0	0	3	0	7.8408	4	4	4	0	1	0	44	0	0
791	0	19	0	0	2	0	0	1	2	1	1	0	0	0	0	0	0	0	2	0	7.8408	4	4	4	0	0	0	44	0	0
792	0	19	0	0	2	0	0	1	2	1	4	1	0	0	0	0	0	0	2	0	7.8408	4	4	4	0	0	0	73	0	0
793	0	51	1	0	2	1	0	1	0	1	1	1	0	0	0	0	0	0	9	0	7.8408	4	4	4	0	0	0	52	1	7
794	1	46	0	0	2	0	1	1	2	1	1	1	0	0	0	0	0	0	3	0	7.8408	4	4	4	0	1	0	104	1	0
795	0	29	0	0	2	2	0	1	1	1	1	0	0	0	0	0	0	0	1	0	7.8408	4	4	4	0	0	0	20	0	0
796	0	36	1	0	2	2	0	1	2	1	1	1	0	0	0	0	0	0	5	0	7.8408	4	4	4	0	0	0	24	0	0
797	0	64	1	0	2	0	0	1	0	1	1	0	0	0	0	0	0	0	1	0	7.8408	4	4	4	0	0	0	20	0	0
798	0	43	0	0	2	1	0	1	1	1	2	1	0	0	0	0	0	0	8	0	7.8408	4	4	4	0	0	0	73	1	0
799	1	15	0	0	2	1	0	1	1	1	2	1	0	0	0	0	0	0	2	0	7.8408	4	4	4	0	0	0	73	0	0
800	0	19	0	0	2	0	1	1	2	1	1	0	0	0	0	0	0	0	5	0	7.8408	4	4	4	0	0	0	39	0	0
801	1	67	0	0	2	0	0	1	1	1	4	1	0	0	0	0	0	0	2	0	7.8408	4	4	4	0	1	0	20	0	0
802	0	70	1	0	2	0	0	1	1	1	4	1	0	0	0	0	0	0	1	0	7.8408	4	4	4	0	1	0	20	1	0
803	0	58	0	0	3	0	0	1	1	1	3	0	0	0	0	0	0	0	3	0	7.8408	4	4	4	0	0	0	27	0	0
804	0	34	0	0	3	0	0	1	1	1	5	0	0	0	0	0	0	0	3	0	7.8408	4	4	4	0	0	0	73	0	0
805	1	43	1	0	3	0	0	1	0	1	5	0	0	0	0	0	0	0	1	0	7.8408	4	4	4	0	0	0	73	0	0
806	0	22	0	0	3	0	1	1	0	1	5	0	0	0	0	0	0	0	1	0	7.8408	4	4	4	0	0	0	72	0	0
807	0	24	1	0	3	2	0	1	2	1	1	0	0	0	0	0	0	0	2	0	7.8408	4	4	4	0	0	0	27	0	0
808	0	79	1	0	3	0	1	1	0	1	2	1	0	0	0	1	0	0	11	0	7.8408	4	4	4	0	0	0	53	1	0
809	0	24	0	0	3	2	1	0	1	1	5	0	0	0	0	0	0	0	2	0	7.8408	4	4	4	0	0	0	58	0	0
810	0	21	1	1	3	2	0	1	2	1	1	1	0	0	0	0	0	0	2	0	7.8408	4	4	4	0	0	0	57	0	0
811	0	35	0	1	3	2	0	0	0	1	1	0	0	0	0	0	0	0	3	0	7.8408	4	4	4	0	0	0	29	0	0
812	0	20	0	1	3	1	0	1	2	1	1	0	0	0	0	0	0	0	2	0	7.8408	4	4	4	0	0	0	27	0	0
813	0	65	0	1	3	0	0	1	2	1	1	1	0	0	0	0	0	0	2	0	7.8408	4	4	4	0	0	0	48	0	0
814	0	55	0	1	3	2	1	0	0	1	1	1	0	0	0	0	0	1	11	0	7.8408	4	4	4	0	1	1	40	1	0
815	0	49	0	1	3	0	0	1	1	1	1	0	0	0	0	0	0	0	3	0	7.8408	4	4	4	0	0	0	34	0	0
816	2	16	1	1	3	0	1	0	0	1	1	0	0	0	0	0	0	0	1	0	7.8408	4	4	4	0	0	0	25	0	0
817	0	25	0	1	0	2	1	1	2	1	5	0	0	0	0	0	0	0	1	0	7.8408	4	4	4	0	0	0	26	0	0
818	0	42	0	1	0	0	0	1	1	1	5	0	0	0	0	0	0	0	1	0	7.8408	4	4	4	0	0	0	27	0	0
819	0	70	0	1	0	0	0	1	1	1	3	0	0	0	0	0	0	0	1	0	7.8408	4	4	4	0	0	0	23	0	0
820	0	46	1	1	0	0	1	1	2	1	1	1	0	0	0	0	0	0	2	0	7.8408	4	4	4	0	1	0	46	0	0
821	1	13	1	1	0	1	0	1	1	1	5	0	0	0	0	0	0	0	1	0	7.8408	4	4	4	0	0	1	72	1	0
822	0	40	1	1	0	1	0	1	2	1	1	0	0	0	0	0	0	0	4	0	7.8408	4	4	4	0	0	0	36	0	0
823	0	29	0	1	0	0	1	1	1	1	3	0	0	0	0	0	0	0	1	0	7.8408	4	4	4	0	0	0	18	0	0
824	0	33	1	1	0	0	0	1	1	1	3	0	0	0	0	0	0	0	1	0	7.8408	4	4	4	0	0	0	15	0	0
825	1	46	1	1	1	1	0	0	2	1	1	0	0	0	0	0	0	0	3	0	7.8408	4	4	4	0	0	0	41	1	2
826	0	42	0	1	1	1	0	0	2	1	1	0	0	0	0	0	0	0	3	0	7.8408	4	4	4	0	1	0	41	1	2
827	0	19	1	1	1	0	0	1	1	1	2	0	0	0	0	0	0	0	2	0	7.8408	4	4	4	0	0	0	41	0	0
828	1	68	0	1	1	0	1	1	2	1	1	1	0	0	0	1	1	0	19	1	6.0848	4	2	3	0	1	1	54	1	15
829	0	51	0	1	1	0	0	1	2	1	1	0	0	0	0	0	0	0	3	0	7.8408	4	4	4	0	0	0	37	0	0
830	1	66	0	1	1	0	0	1	1	1	3	0	0	0	0	0	0	0	3	0	7.8408	4	4	4	0	0	0	49	0	0
831	0	60	1	1	1	0	0	1	0	1	2	0	0	0	0	0	0	0	2	0	7.8408	4	4	4	0	0	0	50	0	0
832	2	60	0	1	1	0	0	1	0	1	1	0	0	0	0	0	0	0	2	0	7.8408	4	4	4	0	0	0	37	0	0
833	1	2	0	1	1	2	1	0	2	1	1	1	0	0	0	1	0	0	21	1	7.8408	4	4	4	0	0	0	18	1	5
834	0	30	0	1	1	2	1	1	2	1	1	1	0	0	0	0	0	0	6	0	7.8408	4	4	4	0	0	0	18	1	6
835	0	44	0	1	1	0	1	1	2	1	1	0	0	0	0	0	0	0	2	0	7.8408	4	4	4	0	1	0		0	0
836	0	38	1	1	1	0	0	0	2	1	1	0	0	0	0	0	0	0	2	0	7.8408	4	4	4	0	0	0	28	0	0
837	0	64	1	1	1	1	0	1	2	1	5	1	0	0	0	0	0	0	3	0	7.8408	4	4	4	0	0	0	47	0	0
838	0	40	0	1	2	2	0	1	1	1	1	0	0	0	0	0	0	0	3	0	7.8408	4	4	4	0	0	0	58	1	1
839	0	49	0	1	2	0	0	1	1	1	3	0	0	0	0	0	0	0	2	0	7.8408	4	4	4	0	0	0	42	0	0
840	0	47	0	1	2	0	0	1	1	1	5	0	0	0	0	0	0	0	2	0	7.8408	4	4	4	0	0	0	42	0	0
841	0	23	0	1	2	1	1	0	1	1	3	0	0	0	0	0	0	0	2	0	7.8408	4	4	4	0	0	0	19	0	0
842	0	64	0	1	2	0	1	1	1	1	3	0	0	0	0	0	0	0	1	0	7.8408	4	4	4	0	0	0	36	0	0
843	0	41	0	1	3	2	1	1	0	1	4	1	0	0	0	1	0	0	24	1	7.1082	4	3	4	0	0	0	32	1	16
844	1	62	1	1	3	1	1	1	0	1	2	1	0	0	0	0	0	1	9	0	7.8408	4	4	4	0	1	0	87	1	3
845	0	49	0	1	3	0	0	0	0	1	3	0	0	0	0	0	0	0	2	0	7.8408	4	4	4	0	0	0	26	0	0
846	0	59	1	1	3	2	0	1	0	1	1	1	0	0	0	0	0	1	9	0	7.8408	4	4	4	0	1	1	38	1	0
847	1	8	0	1	3	0	1	1	0	1	3	0	0	0	0	0	0	0	1	0	7.8408	4	4	4	0	0	0	33	0	0
848	0	38	0	1	3	0	1	1	1	1	3	0	0	0	0	0	0	0	1	0	7.8408	4	4	4	0	0	0	33	0	0
849	0	20	0	1	0	0	0	1	1	1	2	0	0	0	0	0	0	0	1	0	7.8408	4	4	4	0	0	0	30	0	0
850	2	18	1	1	0	0	1	0	0	1	1	0	0	0	0	0	0	0	1	0	7.8408	4	4	4	0	0	0	49	0	0
851	2	15	1	1	0	0	1	0	0	1	1	0	0	0	0	0	0	0	2	0	7.8408	4	4	4	0	0	0	48	0	0
852	0	46	0	1	0	0	1	1	1	1	1	0	0	0	0	0	0	0	1	0	7.8408	4	4	4	0	0	0	48	0	0
853	0	58	0	1	0	1	0	1	2	1	4	1	0	0	0	0	0	0	1	0	7.8408	4	4	4	0	1	0	44	0	0
854	0	46	0	1	0	2	0	1	2	1	1	1	0	0	0	0	0	0	1	0	7.8408	4	4	4	0	1	0	43	0	0
855	1	23	1	1	0	1	1	1	1	1	1	0	0	0	0	0	0	0	3	0	7.8408	4	4	4	0	0	0	55	0	0
856	0	22	0	1	0	0	1	1	2	1	1	1	0	0	0	1	0	0	11	0	6.904	3	4	4	0	1	0	89	1	6
857	0	61	0	1	1	0	0	1	0	1	1	0	0	0	0	0	0	0	1	0	7.8408	4	4	4	0	0	0	34	0	0
858	0	48	0	1	1	0	1	1	2	1	1	0	0	0	0	0	0	0	2	0	7.8408	4	4	4	0	0	0	25	0	0
859	1	5	0	1	1	0	0	0	2	1	1	0	0	0	0	0	0	0	2	0	7.8408	4	4	4	0	0	0	47	1	2
860	0	22	0	1	1	0	0	1	1	1	3	0	0	0	0	0	0	0	1	0	7.8408	4	4	4	0	0	0	61	0	0
861	0	38	0	1	1	0	0	1	1	1	3	0	0	0	0	0	0	0	2	0	7.8408	4	4	4	0	0	0	40	0	0
862	0	53	1	1	1	0	0	1	0	1	1	0	0	0	0	1	0	0	17	1	7.8408	4	4	4	0	0	0	61	1	2
863	0	21	0	1	1	0	1	1	2	1	1	0	0	0	0	0	0	0	1	0	7.8408	4	4	4	0	0	0	24	0	0
864	0	96	1	1	1	0	0	1	0	1	5	1	1	0	1	1	0	0	42	1	6.3756	4	2	4	1	1	1	75	1	1
865	0	74	1	1	2	0	1	1	0	1	1	1	0	0	0	0	0	0	3	0	7.8408	4	4	4	0	0	0	45	0	0
866	0	81	0	1	2	1	1	1	1	1	1	0	0	0	0	0	0	0	4	0	7.8408	4	4	4	0	0	0	55	0	0
867	0	44	0	1	2	0	0	1	1	1	3	0	0	0	0	0	0	0	1	0	7.8408	4	4	4	0	0	0	37	0	0
868	0	50	0	1	3	1	0	1	2	1	4	1	0	0	0	0	0	0	2	0	7.8408	4	4	4	0	0	0	43	0	0
869	0	59	0	1	3	1	0	1	0	1	4	1	0	0	0	0	0	0	8	0	7.8408	4	4	4	0	0	0	38	1	4
870	0	40	0	1	3	0	0	1	2	1	1	0	0	0	0	0	0	0	1	0	7.8408	4	4	4	0	0	0	48	0	0
871	1	49	0	1	3	0	0	1	0	1	1	1	0	0	0	0	0	0	3	0	7.8408	4	4	4	0	0	0	55	0	0
872	2	16	0	1	3	0	0	0	0	1	1	1	0	0	0	0	0	0	2	0	7.8408	4	4	4	0	0	0	55	0	0
873	0	36	0	1	0	2	0	1	1	1	4	1	0	0	0	0	0	0	1	0	7.8408	4	4	4	0	0	0	35	0	0
874	0	60	0	1	0	0	0	0	2	1	1	1	0	0	1	1	0	0	22	1	7.8408	4	4	4	0	0	1	39	1	13
875	0	46	1	1	0	0	1	1	0	1	3	1	0	0	0	0	0	0	3	0	7.8408	4	4	4	0	0	0	39	0	0
876	0	63	1	1	0	0	1	0	0	1	1	0	0	0	0	0	0	0	3	0	7.8408	4	4	4	0	0	0	42	1	21
877	0	37	1	1	1	2	1	0	2	1	1	0	0	0	0	0	0	0	2	0	4.0936	0	4	4	0	0	0	17	0	0
878	0	61	0	1	1	1	1	1	1	1	3	0	0	0	0	0	0	0	1	0	7.8408	4	4	4	0	0	0	46	0	0
879	0	44	0	1	1	0	1	1	1	1	3	0	0	0	0	0	0	0	1	0	7.8408	4	4	4	0	0	0	40	0	0
880	0	61	0	1	2	0	0	1	0	1	1	0	0	0	0	0	0	0	1	0	7.8408	4	4	4	0	0	0	40	0	0
881	0	61	1	1	2	0	0	1	0	1	1	0	0	0	0	0	0	0	1	0	7.8408	4	4	4	0	0	0	42	0	0
882	0	29	1	1	2	1	0	1	1	1	1	0	0	0	0	0	0	0	5	0	7.8408	4	4	4	0	0	0	26	0	0
883	1	20	1	1	2	0	0	0	0	1	1	0	0	0	0	0	0	0	2	0	7.8408	4	4	4	0	0	0	42	0	0
884	0	84	1	1	2	0	0	1	1	1	1	0	0	0	0	0	0	0	1	0	7.8408	4	4	4	0	0	0	43	0	0
885	0	37	0	1	2	0	0	1	2	1	1	0	0	0	0	0	0	0	3	0	7.8408	4	4	4	0	0	0	85	0	0
886	0	53	1	1	3	0	1	1	0	1	1	1	0	0	0	0	0	1	14	0	7.8408	4	4	4	0	1	0	113	1	13
887	0	21	0	1	3	2	0	1	1	1	3	0	0	0	0	0	0	0	1	0	7.8408	4	4	4	0	0	0	36	0	0
888	0	24	1	1	3	1	1	1	1	1	2	0	0	0	0	0	0	0	2	0	6.6132	3	4	3	0	0	0	44	1	0
889	0	25	0	1	3	2	0	1	2	1	1	0	0	0	0	0	0	0	1	0	7.8408	4	4	4	0	0	0	60	0	0
890	0	27	1	1	3	0	1	1	2	1	1	0	0	0	0	0	0	0	3	0	7.8408	4	4	4	0	0	0	65	1	3
891	0	31	1	1	1	2	1	1	2	1	1	0	0	0	0	0	0	0	1	0	7.8408	4	4	4	0	0	0	54	0	0
892	0	51	0	1	2	0	0	1	1	1	3	0	0	0	0	0	0	0	1	0	7.8408	4	4	4	0	0	0	55	0	0
893	0	21	1	1	2	1	0	1	2	1	1	1	0	0	0	0	0	0	2	0	7.8408	4	4	4	0	0	0	33	0	0
894	2	16	0	1	2	1	1	0	0	1	5	1	0	0	0	0	0	0	6	0	7.8408	4	4	4	0	0	0	31	1	3
895	0	84	1	1	2	1	0	1	1	1	1	0	0	0	0	0	0	0	1	0	7.8408	4	4	4	0	0	0	75	0	0
896	1	23	0	1	3	1	0	1	1	1	3	0	0	0	0	0	0	0	1	0	7.8408	4	4	4	0	0	0	7	0	0
897	0	31	0	1	0	1	0	1	1	1	2	0	0	0	0	0	0	0	2	0	7.8408	4	4	4	0	0	0	32	0	0
898	0	22	1	1	1	1	0	1	0	1	2	0	0	0	0	0	0	0	1	0	7.8408	4	4	4	0	0	0	70	0	0
899	0	26	1	1	1	1	0	0	2	1	5	1	0	0	1	1	0	0	26	1	7.8408	4	4	4	0	1	0	95	1	7
900	2	88	0	1	1	0	0	0	0	1	1	1	0	0	0	1	0	1	25	1	7.8408	4	4	4	0	1	1	121	1	4
901	0	79	1	1	2	0	0	1	2	1	5	1	0	0	0	0	0	0	1	0	7.8408	4	4	4	0	1	0	69	0	0
902	1	53	1	1	2	0	1	1	1	1	2	0	0	0	0	0	0	0	1	0	7.8408	4	4	4	0	0	0	31	0	0
903	0	88	1	1	3	0	0	1	0	1	1	0	0	0	0	0	0	0	5	0	7.8408	4	4	4	0	0	0	33	0	0
904	1	36	0	1	0	1	0	1	2	1	1	1	0	0	0	0	0	0	2	0	7.8408	4	4	4	0	0	0	54	1	2
905	1	69	0	1	0	0	0	1	1	1	3	0	0	0	0	0	0	0	1	0	7.8408	4	4	4	0	0	0		0	0
906	1	78	1	1	1	0	1	1	0	1	5	1	0	0	0	1	0	1	36	1	7.1082	4	3	4	1	1	1	88	1	11
907	2	14	0	1	1	1	0	0	0	1	1	1	0	0	0	0	0	0	2	0	7.8408	4	4	4	0	0	0	61	0	0
908	0	18	0	1	1	1	0	1	2	1	1	1	0	0	0	0	0	0	3	0	7.8408	4	4	4	0	0	0	61	0	0
909	1	65	1	1	2	2	0	1	1	1	2	0	0	0	0	0	0	0	5	0	7.8408	4	4	4	0	0	0	68	1	1
910	0	71	0	1	2	0	1	1	2	1	1	0	0	0	0	0	0	0	1	0	7.8408	4	4	4	0	0	0	77	0	0
911	0	20	0	1	0	1	1	1	2	1	1	1	0	0	0	0	0	0	1	0	7.8408	4	4	4	0	0	0	54	0	0
912	0	38	1	1	0	2	0	1	2	1	1	1	0	0	0	1	0	0	21	1	7.8408	4	4	4	0	0	0	83	1	14
913	1	22	1	1	2	0	0	0	0	1	6	1	0	0	1	0	0	0	11	0	7.8408	4	4	4	0	0	0	40	1	12
914	0	46	0	1	3	0	0	1	1	1	1	0	0	0	0	0	0	0	1	0	7.8408	4	4	4	0	0	0	38	0	0
915	0	58	1	2	0	1	0	1	1	1	3	0	0	0	0	0	0	0	1	0	7.8408	4	4	4	0	0	0	42	0	0
916	0	72	0	2	3	2	0	1	0	1	1	0	0	0	0	0	0	0	2	0	7.8408	4	4	4	0	0	0	61	0	0
917	0	84	1	2	0	1	0	1	2	1	1	0	0	0	0	0	0	0	3	0	7.8408	4	4	4	0	0	0	81	0	0
918	2	75	1	2	0	0	0	0	0	1	4	1	0	0	0	1	0	0	9	0	7.8408	4	4	4	0	0	0	43	1	0
919	2	7	1	2	2	1	0	0	0	1	5	0	0	0	0	0	0	0	1	0	7.8408	4	4	4	0	0	0	144	0	0
920	0	51	0	2	1	1	0	1	2	1	1	1	0	0	0	0	0	0	1	0	7.8408	4	4	4	0	0	0	104	1	0
921	1	1	0	2	2	0	0	0	1	1	6	1	0	0	0	0	0	0	1	0	7.8408	4	4	4	0	0	0	94	0	0
922	0	55	0	2	1	0	0	1	2	1	5	0	0	0	0	0	0	0	2	0	7.8408	4	4	4	0	0	0	63	0	0
923	0	38	1	0	0	0	0	1	0	1	3	0	0	0	0	0	0	0	5	0	7.8408	4	4	4	0	0	0	13	0	0
924	0	44	0	1	3	0	1	1	2	1	5	0	0	0	0	0	0	0	1	0	7.8408	4	4	4	0	0	0	60	0	0
925	0	28	0	1	3	1	0	0	0	1	4	1	0	0	0	1	0	0	18	1	7.8408	4	4	4	0	0	0	61	0	0
926	1	17	1	0	3	2	1	0	2	1	1	1	1	0	1	0	0	0	25	1	0	0	0	0	1	1	0	35	0	0
927	0	19	0	0	3	2	1	0	2	1	1	1	0	0	0	0	0	0	1	0	7.8408	4	4	4	0	0	0	34	0	0
928	0	52	1	1	0	0	1	1	1	1	5	0	1	0	0	0	0	0	2	0	5.6764	2	4	3	0	1	0	56	1	4
929	0	27	0	1	3	0	0	1	2	1	5	1	0	0	0	0	0	0	5	0	7.8408	4	4	4	0	1	0	78	0	0
930	0	26	1	1	1	2	0	0	2	1	1	1	0	0	0	0	0	0	3	0	7.8408	4	4	4	0	0	0	80	0	0
931	1	77	0	1	1	1	1	0	1	1	5	0	1	0	1	0	0	0	9	0	0	0	0	0	1	0	0	30	1	2
932	0	19	1	1	1	0	1	1	1	1	4	1	0	0	0	0	0	0	3	0	7.8408	4	4	4	0	0	0	48	0	0
933	0	27	0	1	2	0	0	1	1	1	4	1	0	0	0	0	1	0	18	1	7.8408	4	4	4	0	0	0	98	1	12
934	0	77	1	1	3	0	0	1	2	1	1	0	0	0	0	0	0	0	1	0	7.8408	4	4	4	0	0	0	46	0	0
935	1	56	0	1	3	0	0	1	2	1	1	0	0	0	0	0	0	0	5	0	7.8408	4	4	4	0	0	0	46	1	0
936	1	75	0	1	0	1	0	1	1	1	2	0	0	0	0	0	0	0	1	0	7.8408	4	4	4	0	0	0	32	0	0
937	0	54	0	0	0	2	0	0	2	1	1	0	0	0	0	1	1	0	26	1	7.1082	4	3	4	0	0	0	26	1	0
938	0	18	0	0	2	2	0	1	2	1	1	1	0	0	0	0	0	0	2	0	7.8408	4	4	4	0	0	0	39	0	0
939	0	48	0	0	1	0	0	1	2	1	1	1	0	0	0	0	0	0	3	0	7.8408	4	4	4	0	0	0	46	0	0
940	2	6	1	0	0	0	1	1	0	1	5	0	0	0	0	0	0	0	2	0	7.8408	4	4	4	0	0	0	27	0	0
941	1	11	0	0	0	0	1	1	1	1	5	0	0	0	0	0	0	0	1	0	7.8408	4	4	4	0	0	0	27	0	0
942	0	38	0	0	0	0	1	1	1	1	5	0	0	0	0	0	0	0	2	0	7.8408	4	4	4	0	0	0	27	0	0
943	0	53	0	1	3	0	0	1	1	1	5	0	0	0	0	0	0	0	1	0	7.8408	4	4	4	0	0	0	42	0	0
944	1	37	0	1	3	0	0	1	1	1	4	1	0	0	0	0	0	0	1	0	7.8408	4	4	4	0	0	0	32	0	0
945	0	69	1	1	0	0	0	1	2	1	1	0	0	0	0	1	0	0	16	1	7.8408	4	4	4	0	0	0	34	1	33
946	0	62	0	1	0	1	1	1	2	1	1	0	0	0	0	0	0	0	3	0	7.8408	4	4	4	0	0	0	35	0	0
947	0	57	0	1	1	0	0	1	2	1	1	1	0	0	0	0	0	0	1	0	7.8408	4	4	4	0	0	0	25	0	0
948	0	35	0	1	3	0	0	1	1	1	3	0	0	0	0	0	0	0	1	0	7.8408	4	4	4	0	0	0	41	0	0
949	2	6	1	1	3	0	0	0	0	1	3	0	0	0	0	0	0	0	1	0	7.8408	4	4	4	0	0	0	41	0	0
950	2	4	1	1	3	0	0	1	0	1	3	0	0	0	0	0	0	0	1	0	7.8408	4	4	4	0	0	0	41	0	0
951	2	66	0	1	3	0	0	0	0	1	1	1	0	0	1	0	0	0	11	0	7.1082	4	3	4	0	0	0	84	1	3
952	1	12	1	1	0	0	0	1	1	1	3	0	0	0	0	0	0	0	1	0	7.8408	4	4	4	0	0	0	54	0	0
953	0	43	0	1	0	0	0	1	1	1	3	0	0	0	0	0	0	0	1	0	7.8408	4	4	4	0	0	0	54	0	0
954	1	9	1	1	1	0	1	0	1	1	2	1	0	0	1	0	0	0	14	0	7.8408	4	4	4	1	1	1	124	1	6
955	0	47	0	0	1	0	0	1	1	1	1	0	0	0	0	0	0	0	6	0	7.8408	4	4	4	0	0	0	24	0	0
956	0	41	1	0	1	0	0	1	1	1	1	0	0	0	0	0	0	0	2	0	7.8408	4	4	4	0	0	0	66	0	0
957	2	21	1	0	2	1	0	0	0	1	3	0	0	0	0	0	0	0	1	0	7.8408	4	4	4	0	0	0	27	0	0
958	2	7	0	0	1	0	0	1	0	1	1	0	0	0	0	0	0	0	1	0	7.8408	4	4	4	0	0	0	40	0	0
959	2	32	0	0	1	0	0	1	0	1	1	0	0	0	0	0	0	0	2	0	7.8408	4	4	4	0	0	0	40	0	0
960	1	58	0	0	1	1	0	0	1	1	3	0	0	0	0	0	0	0	5	0	7.8408	4	4	4	0	0	0	23	0	0
961	0	19	0	0	3	0	1	1	2	1	1	1	0	0	0	0	0	0	3	0	7.8408	4	4	4	0	0	0	47	0	0
962	0	52	0	0	3	0	0	1	2	1	1	0	0	0	0	0	0	0	2	0	7.8408	4	4	4	0	0	0	20	0	0
963	0	58	1	1	0	0	0	1	2	1	1	1	0	0	0	0	0	0	3	0	7.8408	4	4	4	0	0	0	15	1	3
964	1	31	0	1	0	0	1	1	1	1	2	0	0	0	0	0	0	0	1	0	7.8408	4	4	4	0	0	0	26	0	0
965	0	31	0	1	0	0	1	1	1	1	2	0	0	0	0	0	0	0	2	0	7.8408	4	4	4	0	0	0	26	0	0
966	0	39	1	1	2	0	0	1	1	1	2	0	0	0	0	0	0	0	3	0	7.8408	4	4	4	0	0	0	39	0	0
967	0	76	0	1	0	1	0	1	2	1	1	0	0	0	0	0	0	0	1	0	7.8408	4	4	4	0	0	0	43	0	0
968	0	77	1	1	1	1	0	2	2	1	1	1	0	0	0	0	0	0	6	0	7.8408	4	4	4	0	1	0	86	1	2
969	0	22	0	0	1	1	0	1	2	1	1	0	0	0	0	0	0	0	1	0	7.8408	4	4	4	0	0	0	32	0	0
970	1	2	1	0	1	1	1	0	1	1	4	1	0	0	0	0	0	0	6	0	7.8408	4	4	4	0	0	0	46	0	0
971	0	44	0	0	1	1	1	0	1	1	4	1	0	0	0	0	0	0	3	0	7.8408	4	4	4	0	0	0	46	0	0
972	1	28	0	0	2	0	1	1	1	1	3	0	0	0	0	0	0	0	2	0	7.8408	4	4	4	0	0	0	38	0	0
973	0	19	1	0	1	1	1	1	2	1	4	1	0	0	0	0	0	0	2	0	7.8408	4	4	4	0	0	0	37	0	0
974	0	38	0	1	3	0	0	1	1	1	2	0	0	0	0	0	0	0	2	0	7.8408	4	4	4	0	0	0	61	0	0
975	0	48	0	1	3	0	0	1	2	1	1	0	0	0	0	0	0	0	2	0	7.8408	4	4	4	0	0	0	68	0	0
976	1	0	0	1	1	0	0	1	2	1	1	0	0	0	0	0	0	0	2	0	7.8408	4	4	4	0	0	0	33	0	0
977	0	27	0	1	0	0	0	1	2	1	1	0	0	0	0	0	0	0	3	0	7.8408	4	4	4	0	0	0	48	1	2
978	0	20	0	1	1	1	1	1	1	1	3	0	0	0	0	0	0	0	1	0	7.8408	4	4	4	0	0	0	28	0	0
979	1	18	0	0	1	2	1	1	2	1	1	0	0	0	0	0	0	0	5	0	7.8408	4	4	4	0	0	0	29	1	0
980	0	20	1	1	1	2	1	0	2	1	1	1	0	0	0	1	0	0	13	0	7.8408	4	4	4	0	0	1	46	1	2
981	0	83	1	1	3	0	0	1	2	1	1	0	0	0	0	0	0	0	1	0	7.8408	4	4	4	0	0	0	34	0	0
982	1	76	0	1	3	0	0	1	0	1	1	0	0	0	0	0	0	0	3	0	7.8408	4	4	4	0	0	0	34	0	0
983	0	30	0	1	1	0	0	0	2	1	1	1	1	0	1	1	0	1	43	1	0	0	0	0	1	1	0	103	0	0
984	2	55	0	1	2	1	0	0	0	1	5	1	0	0	0	1	0	1	45	1	7.55	4	4	3	1	1	1	33	1	41
985	0	52	0	1	2	0	0	1	1	1	5	1	0	0	0	1	0	0	11	0	7.8408	4	4	4	0	1	0	43	1	2
986	0	33	0	1	3	2	0	1	1	1	1	0	0	0	0	0	0	0	2	0	7.8408	4	4	4	0	0	0	55	0	0
987	0	22	0	1	3	0	0	1	1	1	4	1	0	0	0	0	0	0	1	0	7.8408	4	4	4	0	1	0	37	0	0
988	0	30	0	1	3	0	0	1	2	1	5	1	0	0	0	0	0	0	4	0	7.8408	4	4	4	0	0	0	51	1	2
989	0	54	0	1	1	1	0	1	1	1	2	0	0	0	0	0	0	0	1	0	7.8408	4	4	4	0	0	0	23	0	0
990	0	19	1	1	1	0	0	1	2	1	4	1	0	0	0	0	0	0	3	0	7.8408	4	4	4	0	0	0	78	0	0
991	0	76	0	1	1	0	0	1	2	1	1	0	0	0	0	0	0	0	5	0	7.8408	4	4	4	0	0	1	37	1	0
992	0	30	1	1	1	1	0	0	2	1	1	0	0	0	0	0	0	0	2	0	7.8408	4	4	4	0	0	0	45	0	0
993	0	25	0	1	2	1	0	1	2	1	1	0	0	0	0	0	0	0	3	0	7.8408	4	4	4	0	1	0	35	0	0
994	2	57	0	1	2	2	0	0	0	1	4	1	0	0	0	1	0	0	21	1	7.8408	4	4	4	0	0	0	47	1	8
995	0	64	1	1	2	0	0	1	1	1	4	1	0	0	0	0	0	0	5	0	7.8408	4	4	4	0	0	0		1	0
996	0	24	0	1	2	0	1	1	1	1	1	0	0	0	0	0	0	0	1	0	7.8408	4	4	4	0	0	0	39	0	0
997	0	63	0	1	1	0	0	1	1	1	4	1	0	0	0	0	0	0	1	0	7.8408	4	4	4	0	1	0	52	1	2
998	0	50	0	1	1	0	0	0	2	1	1	0	0	0	0	0	1	0	10	0	7.8408	4	4	4	0	0	1	58	1	17
999	0	19	0	1	2	0	0	1	2	1	1	1	0	0	0	0	0	0	2	0	7.8408	4	4	4	0	0	0	60	0	0
1000	0	70	1	0	3	0	0	0	1	1	4	1	0	0	1	1	0	0	45	1	5.0304	1	4	4	1	1	1	54	1	0
1001	0	57	0	1	3	1	1	1	2	1	1	0	0	0	0	0	0	0	2	0	7.8408	4	4	4	0	1	0	41	1	2
1002	0	27	0	1	3	1	0	1	1	1	3	0	0	0	0	0	0	0	1	0	7.8408	4	4	4	0	0	0	40	0	0
1003	1	18	0	1	0	2	1	2	2	1	4	1	0	0	0	0	0	0	2	0	7.8408	4	4	4	0	1	0	76	1	1
1004	0	19	1	1	2	0	0	1	2	1	1	1	0	0	0	0	0	0	2	0	7.8408	4	4	4	0	0	0	63	0	0
1005	2	49	0	1	3	2	1	1	0	1	3	0	0	0	0	0	0	0	1	0	7.8408	4	4	4	0	0	0	24	0	0
1006	0	44	0	1	3	0	0	1	2	1	1	0	0	0	0	0	0	0	4	0	7.8408	4	4	4	0	0	0	33	0	0
1007	0	37	0	1	3	1	1	1	1	1	4	1	0	0	0	0	0	0	1	0	7.8408	4	4	4	0	0	0	76	1	2
1008	0	80	1	1	3	0	0	1	1	1	1	0	0	0	0	0	1	0	9	0	7.8408	4	4	4	0	0	1	25	1	3
1009	0	26	0	1	3	0	0	1	2	1	1	0	0	0	0	0	0	0	2	0	7.8408	4	4	4	0	0	0	58	0	0
1010	0	18	1	1	0	1	1	0	2	1	1	1	0	0	0	0	0	0	6	0	7.8408	4	4	4	0	1	0	105	1	0
1011	0	42	0	1	0	2	0	1	2	1	1	1	0	0	0	0	0	0	8	0	7.8408	4	4	4	0	1	1	76	1	2
1012	0	34	1	1	0	1	0	1	2	1	1	0	0	0	0	0	0	0	3	0	7.8408	4	4	4	0	0	0	69	0	0
1013	1	23	1	1	3	2	1	1	2	1	4	1	0	0	1	0	0	0	13	0	7.8408	4	4	4	0	0	0	62	1	2
1014	0	63	1	2	1	1	1	1	1	1	2	1	0	0	0	0	0	0	1	0	7.8408	4	4	4	0	0	0	84	0	0
1015	0	23	0	0	2	1	0	1	2	1	4	1	0	0	0	0	0	0	2	0	7.8408	4	4	4	0	0	0	31	0	0
1016	0	28	0	1	1	0	0	1	1	1	1	0	0	0	0	0	0	0	1	0	7.8408	4	4	4	0	0	0	39	0	0
1017	0	19	0	1	3	0	0	1	1	1	1	0	0	0	0	0	0	0	3	0	7.8408	4	4	4	0	0	0	53	0	0
1018	1	85	0	1	0	0	0	0	2	1	1	1	1	0	1	0	0	0	17	1	4.0936	0	4	4	1	1	0	85	1	13
1019	0	33	0	1	3	1	0	1	2	1	1	0	0	0	0	0	0	0	2	0	7.8408	4	4	4	0	0	0	40	0	0
1020	0	23	0	0	0	0	0	1	1	1	1	0	0	0	0	0	0	0	1	0	7.8408	4	4	4	0	0	0	25	0	0
1021	0	19	0	0	2	1	1	1	2	1	1	1	0	0	0	0	0	0	6	0	7.8408	4	4	4	0	0	0	29	1	0
1022	1	19	0	0	2	1	1	1	2	1	1	1	0	0	0	0	1	0	14	0	7.8408	4	4	4	0	0	0	31	1	0
1023	0	29	0	0	1	0	0	1	2	1	4	1	0	0	0	0	0	0	3	0	7.8408	4	4	4	0	0	0	41	0	0
1024	0	25	0	0	0	0	0	1	1	1	1	0	0	0	0	0	0	0	1	0	7.8408	4	4	4	0	0	0	13	0	0
1025	0	21	0	0	1	0	0	0	1	1	4	1	0	0	0	0	0	0	2	0	7.8408	4	4	4	0	0	0	32	0	0
1026	0	25	0	0	2	1	0	0	2	1	4	1	0	0	0	0	0	0	3	0	7.8408	4	4	4	0	1	0	39	1	0
1027	0	44	0	0	0	1	0	1	2	1	1	0	0	0	0	0	0	0	1	0	7.8408	4	4	4	0	0	0	33	0	0
1028	0	39	0	0	2	0	0	1	1	1	2	0	0	0	0	0	0	0	2	0	7.8408	4	4	4	0	0	0	24	0	0
1029	0	22	0	0	3	0	0	1	1	1	1	0	0	0	0	0	0	0	1	0	7.8408	4	4	4	0	0	0	23	0	0
1030	0	28	0	0	3	0	0	0	1	1	2	0	0	0	0	0	0	0	1	0	7.8408	4	4	4	0	0	0	31	0	0
1031	0	27	0	1	0	0	0	1	1	1	5	0	0	0	0	0	0	0	1	0	7.8408	4	4	4	0	0	0	24	0	0
1032	0	23	1	1	0	0	0	1	2	1	1	0	0	0	0	0	0	0	1	0	7.8408	4	4	4	0	0	0	27	0	0
1033	0	38	0	1	3	1	0	1	1	1	2	0	0	0	0	0	0	0	1	0	7.8408	4	4	4	0	0	0	24	0	0
1034	0	47	1	1	3	0	0	1	1	1	5	1	0	0	0	0	0	0	3	0	7.8408	4	4	4	0	0	0	42	0	0
1035	0	40	1	1	0	1	1	1	1	1	4	1	0	0	0	0	0	0	1	0	7.8408	4	4	4	0	0	0	52	0	0
1036	0	53	1	1	1	0	0	1	1	1	3	0	0	0	0	0	0	0	1	0	7.8408	4	4	4	0	0	0	36	0	0
1037	0	54	0	1	2	2	0	1	1	1	4	1	0	0	0	0	0	0	2	0	7.8408	4	4	4	0	0	0	42	1	1
1038	1	36	0	1	3	0	1	1	1	1	1	0	0	0	0	0	0	0	2	0	7.8408	4	4	4	0	0	0	33	0	0
1039	0	30	0	1	3	0	0	1	2	1	1	1	0	0	0	0	0	0	2	0	7.8408	4	4	4	0	0	0	63	0	0
1040	2	22	0	1	0	2	1	1	0	1	3	0	0	0	0	0	0	0	1	0	7.8408	4	4	4	0	0	0	24	0	0
1041	0	80	1	1	1	0	0	1	1	1	1	0	0	0	0	0	0	0	1	0	7.8408	4	4	4	0	0	0	47	0	0
1042	0	24	1	1	1	1	1	1	2	1	1	0	0	0	0	0	0	0	3	0	7.8408	4	4	4	0	0	0	74	0	0
1043	0	74	0	1	2	0	0	1	2	1	1	0	0	0	0	0	0	0	1	0	7.8408	4	4	4	0	0	0	28	1	0
1044	0	23	0	1	3	0	1	1	2	1	1	0	0	0	0	0	0	0	3	0	7.8408	4	4	4	0	0	0	58	1	0
1045	0	66	1	1	3	0	1	1	1	1	4	1	0	0	0	1	0	0	9	0	7.8408	4	4	4	0	1	0	34	1	7
1046	0	21	0	0	0	0	0	1	2	1	1	0	0	0	0	0	0	0	1	0	7.8408	4	4	4	0	0	0	31	0	0
1047	0	60	1	1	1	0	0	1	1	1	5	0	0	0	0	0	0	0	3	0	7.8408	4	4	4	0	0	0	36	0	0
1048	0	31	1	1	0	1	0	1	1	1	4	1	0	0	0	0	0	1	10	0	7.8408	4	4	4	0	1	1	71	1	0
1049	0	32	0	1	1	0	0	1	1	1	2	0	0	0	0	0	0	0	1	0	7.8408	4	4	4	0	0	0	23	0	0
1050	0	24	0	1	1	1	0	1	1	1	1	0	0	0	0	0	0	0	2	0	7.8408	4	4	4	0	0	0	38	0	0
1051	0	74	1	1	1	0	0	1	1	1	4	1	0	0	0	0	0	0	3	0	7.8408	4	4	4	0	1	0	55	1	2
1052	0	28	0	0	1	1	0	0	2	1	1	0	0	0	0	0	0	0	2	0	7.55	4	4	3	0	0	0	33	0	0
1053	1	8	1	0	1	1	0	1	2	1	1	0	0	0	0	0	0	0	2	0	7.8408	4	4	4	0	0	0	33	0	0
1054	0	20	0	1	1	2	1	1	2	1	1	0	0	0	0	0	0	0	1	0	7.55	4	4	3	0	0	0	48	0	0
1055	0	18	1	1	1	1	1	1	2	1	1	0	0	0	0	0	0	0	1	0	7.8408	4	4	4	0	0	0	30	0	0
1056	0	42	1	1	2	1	0	1	1	1	5	0	0	0	0	0	0	0	2	0	7.8408	4	4	4	0	0	0	30	0	0
1057	0	30	1	1	2	0	0	1	1	1	4	1	0	0	0	0	0	0	2	0	7.8408	4	4	4	0	0	0	36	0	0
1058	0	50	0	1	0	0	1	1	1	1	4	1	0	0	0	0	0	0	3	0	7.8408	4	4	4	0	1	0	44	0	0
1059	0	57	1	1	2	1	0	0	2	1	1	1	0	0	0	1	0	1	38	1	5.4388	3	2	4	0	1	1	63	1	34
1060	0	54	1	1	3	0	0	0	2	1	1	0	0	0	0	1	1	0	18	1	7.1082	4	3	4	0	0	1	21	1	0
1061	1	58	0	1	3	0	1	1	1	1	2	1	0	0	0	0	0	0	1	0	7.8408	4	4	4	0	0	0	26	0	0
1062	0	23	0	1	3	0	0	1	2	1	1	0	0	0	0	0	0	0	3	0	7.8408	4	4	4	0	0	0	57	0	0
1063	0	44	0	1	3	0	0	1	1	1	4	1	0	0	0	0	0	0	9	0	7.8408	4	4	4	0	1	0	33	1	2
1064	0	41	0	0	3	0	0	1	1	1	2	0	0	0	0	0	0	0	3	0	7.8408	4	4	4	0	0	0	28	0	0
1065	2	19	1	1	1	2	0	0	0	1	4	1	0	0	0	0	0	1	9	0	7.8408	4	4	4	0	1	0	30	1	4
1066	1	77	0	1	0	0	0	1	1	1	4	1	0	0	1	0	0	0	13	0	7.8408	4	4	4	0	1	0	38	1	2
1067	0	25	0	1	2	0	0	0	1	1	1	1	0	0	0	0	0	0	1	0	7.55	4	4	3	0	0	0	39	0	0
1068	0	20	0	1	0	1	0	1	1	1	1	0	0	0	0	0	0	0	1	0	7.8408	4	4	4	0	0	0	50	0	0
1069	0	64	1	1	0	1	0	1	1	1	3	1	0	0	0	0	0	0	2	0	7.8408	4	4	4	0	0	0	101	1	2
1070	0	47	0	1	2	1	1	1	1	1	3	0	0	0	0	0	0	0	1	0	7.8408	4	4	4	0	0	0	48	0	0
1071	2	19	0	1	2	1	1	1	0	1	3	0	0	0	0	0	0	0	1	0	7.8408	4	4	4	0	0	0	48	0	0
1072	0	19	1	1	1	0	1	1	1	1	1	0	0	0	0	0	0	0	1	0	7.8408	4	4	4	0	0	0	29	0	0
1073	0	49	0	1	1	1	0	1	1	1	4	1	0	0	0	0	0	1	9	0	6.3756	4	2	4	0	1	1	45	1	19
1074	0	23	0	1	1	0	0	1	1	1	1	0	0	0	0	0	0	0	5	0	7.8408	4	4	4	0	0	0	35	0	0
1075	0	69	1	1	0	1	0	1	1	1	5	0	0	0	0	0	0	0	1	0	7.8408	4	4	4	0	0	0	61	0	0
1076	0	27	1	0	2	0	0	1	1	1	4	1	0	0	0	0	0	0	2	0	7.8408	4	4	4	0	0	0	25	0	0
1077	0	25	1	1	0	0	0	1	1	1	1	0	0	0	0	0	0	0	3	0	7.8408	4	4	4	0	0	0	37	1	2
1078	1	3	1	1	0	0	0	2	1	1	1	0	0	0	0	0	0	0	1	0	7.8408	4	4	4	0	0	0	43	1	2
1079	0	62	1	1	1	2	0	0	2	1	1	0	0	0	0	1	1	0	26	1	7.8408	4	4	4	0	0	0	63	1	15
1080	0	41	0	1	0	1	1	1	1	1	3	1	0	0	0	0	0	0	5	0	7.8408	4	4	4	0	0	0	37	0	0
1081	0	22	0	1	2	0	0	1	2	1	5	1	0	0	0	0	0	0	1	0	7.8408	4	4	4	0	0	0	41	0	0
1082	1	83	0	1	1	0	0	1	1	1	1	0	0	0	0	0	0	0	2	0	7.8408	4	4	4	0	0	0	27	1	3
1083	1	68	0	1	3	0	0	0	1	1	2	0	1	0	0	1	0	0	25	1	0	0	0	0	1	1	0	35	0	0
1084	2	13	1	0	1	0	0	0	0	1	4	1	0	0	0	0	0	0	1	0	7.8408	4	4	4	0	0	0	39	1	0
1085	0	46	0	0	1	0	0	1	1	1	4	1	0	0	0	0	0	0	2	0	7.8408	4	4	4	0	0	0	39	0	0
1086	2	74	0	0	0	0	1	0	0	1	2	0	0	0	0	0	0	0	3	0	7.8408	4	4	4	0	0	0	21	0	0
1087	0	72	1	0	1	0	0	1	2	1	1	0	0	0	0	0	0	0	4	0	7.8408	4	4	4	0	0	0	31	0	0
1088	1	60	0	0	1	0	1	1	1	1	2	0	0	0	0	0	0	0	2	0	7.8408	4	4	4	0	1	0	37	0	0
1089	0	65	1	0	1	0	1	1	1	1	2	0	0	0	0	0	0	0	1	0	7.8408	4	4	4	0	1	0	37	0	0
1090	1	3	0	0	1	0	0	2	1	1	2	0	0	0	0	0	0	0	1	0	7.8408	4	4	4	0	0	0	21	0	0
1091	0	68	1	0	1	0	0	1	1	1	1	0	0	0	0	0	0	0	2	0	7.8408	4	4	4	0	0	0	46	0	0
1092	1	67	0	0	1	0	0	1	0	1	1	0	0	0	0	0	0	0	1	0	7.8408	4	4	4	0	0	0	46	0	0
1093	1	16	0	0	2	0	0	1	1	1	3	0	0	0	0	0	0	0	1	0	7.8408	4	4	4	0	0	0	28	0	0
1094	0	37	1	0	1	0	0	0	1	1	1	0	0	0	0	0	0	0	1	0	7.8408	4	4	4	0	0	0	24	0	0
1095	0	55	0	0	1	0	0	1	2	1	5	0	0	0	0	0	0	0	4	0	7.8408	4	4	4	0	0	0	42	0	0
1096	0	25	0	1	2	2	0	1	1	1	1	0	0	0	0	0	0	0	1	0	7.8408	4	4	4	0	0	0	29	0	0
1097	0	77	1	1	3	0	0	1	1	1	2	1	0	0	1	1	0	0	26	1	5.0304	1	4	4	0	1	0	57	1	19
1098	0	63	1	1	1	1	1	0	2	1	4	1	0	0	0	1	0	0	18	1	7.8408	4	4	4	0	0	1	46	1	24
1099	2	66	0	1	2	2	0	0	0	1	1	1	0	1	0	1	0	1	34	1	7.8408	4	4	4	1	1	1	53	1	21
1100	0	45	0	1	3	0	1	1	1	1	2	0	0	0	0	0	0	0	2	0	7.8408	4	4	4	0	0	0	43	0	0
1101	0	49	0	1	0	0	0	1	2	1	1	0	0	0	0	0	0	0	2	0	7.8408	4	4	4	0	0	0	112	0	0
1102	1	2	1	1	0	0	0	1	0	1	1	0	0	0	0	0	0	0	1	0	7.8408	4	4	4	0	0	0	112	0	0
1103	0	87	1	1	0	0	1	1	2	1	1	0	0	0	1	1	0	0	29	1	7.55	4	4	3	0	1	0	54	1	8
1104	0	24	1	1	3	1	1	1	2	1	1	1	0	0	0	0	0	1	10	0	7.8408	4	4	4	0	1	1	145	1	4
1105	0	32	1	1	3	0	0	1	2	1	1	1	0	0	0	0	0	0	1	0	7.8408	4	4	4	0	1	0	21	0	0
1106	0	26	0	1	1	1	0	1	1	1	3	0	0	0	0	0	0	0	1	0	7.8408	4	4	4	0	0	0	31	0	0
1107	0	37	0	0	2	0	0	2	2	1	1	1	0	0	0	0	0	0	5	0	7.8408	4	4	4	0	0	0	26	1	0
1108	1	5	0	0	2	0	0	0	0	1	1	1	0	0	0	0	0	0	9	0	7.8408	4	4	4	0	0	0	27	1	3
1109	0	48	0	0	1	0	0	1	1	1	2	0	0	0	0	0	0	0	1	0	7.8408	4	4	4	0	0	0	20	0	0
1110	1	48	0	1	2	1	0	1	0	1	1	0	0	0	0	0	0	0	2	0	7.8408	4	4	4	0	0	0	37	0	0
1111	0	18	1	1	1	1	0	1	2	1	1	1	0	0	0	0	0	0	6	0	7.8408	4	4	4	0	0	0	40	1	2
1112	1	29	1	1	3	0	0	0	1	1	2	0	0	0	0	0	0	0	1	0	7.8408	4	4	4	0	0	0	30	0	0
1113	0	61	0	1	0	0	0	1	2	1	1	1	0	0	0	1	0	0	17	1	7.8408	4	4	4	0	0	0	41	1	2
1114	1	69	0	1	3	0	0	1	1	1	1	0	0	0	0	0	0	0	1	0	7.8408	4	4	4	0	0	0	33	0	0
1115	0	69	1	1	0	0	1	1	2	1	5	1	0	0	0	0	0	0	9	0	7.8408	4	4	4	0	1	0	60	1	11
1116	0	38	0	1	1	0	0	1	2	1	1	0	0	0	0	0	0	0	2	0	7.8408	4	4	4	0	0	0	30	0	0
1117	0	54	0	0	0	0	0	1	2	1	1	1	0	0	0	0	0	0	4	0	7.8408	4	4	4	0	1	0	53	1	0
1118	0	23	0	1	0	0	0	1	1	1	5	0	0	0	0	0	0	0	2	0	7.8408	4	4	4	0	0	0	46	0	0
1119	0	50	0	1	2	0	0	1	2	1	1	0	0	0	0	0	0	0	1	0	7.8408	4	4	4	0	0	0	28	0	0
1120	0	78	0	1	0	0	0	1	2	1	1	1	0	0	0	0	0	0	5	0	7.8408	4	4	4	0	0	1	20	1	2
1121	0	22	0	1	2	1	0	1	1	1	3	0	0	0	0	0	0	0	2	0	7.8408	4	4	4	0	0	0	34	0	0
1122	0	20	0	1	2	0	0	1	1	1	1	0	0	0	0	0	0	0	1	0	7.8408	4	4	4	0	0	0	46	0	0
1123	0	43	0	1	0	1	0	1	1	1	4	1	0	0	0	0	0	0	2	0	7.8408	4	4	4	0	1	0	41	1	4
1124	0	77	1	1	1	0	0	1	2	1	1	1	0	0	0	0	0	0	2	0	7.8408	4	4	4	0	0	0	52	1	0
1125	1	74	0	1	3	0	1	1	1	1	1	0	0	0	0	0	0	0	2	0	7.8408	4	4	4	0	0	0	48	1	2
1126	0	78	1	1	3	0	1	1	1	1	1	0	0	0	0	0	0	0	1	0	7.8408	4	4	4	0	0	0	57	0	0
1127	0	57	0	1	0	1	1	1	1	1	2	0	0	0	0	0	0	0	3	0	7.8408	4	4	4	0	0	0	38	0	0
1128	1	18	0	1	0	0	1	0	1	1	1	0	0	0	0	0	0	0	1	0	7.8408	4	4	4	0	0	0	37	0	0
1129	0	18	1	1	0	2	0	0	2	1	1	1	1	0	1	1	1	0	75	1	0	0	0	0	1	1	0	81	0	0
1130	0	42	0	0	1	0	0	1	2	1	1	0	0	0	0	0	0	0	2	0	7.8408	4	4	4	0	0	0	23	0	0
1131	0	35	0	0	1	0	0	1	1	1	5	0	0	0	0	0	0	0	3	0	7.8408	4	4	4	0	0	0	20	0	0
1132	0	41	0	0	3	1	0	1	2	1	5	0	0	0	0	0	0	0	5	0	7.8408	4	4	4	0	0	0	31	0	0
1133	0	20	1	0	1	2	0	1	2	1	1	1	0	0	1	0	0	1	34	1	4.0936	0	4	4	0	1	0	70	0	0
1134	0	47	0	0	3	0	1	1	2	1	5	1	0	0	0	0	0	0	2	0	7.8408	4	4	4	0	1	0	57	1	3
1135	0	21	1	0	3	1	0	1	2	1	1	0	0	0	0	0	0	0	1	0	7.8408	4	4	4	0	0	0	47	0	0
1136	1	29	1	0	3	1	0	1	2	1	1	0	0	0	0	0	0	0	2	0	7.8408	4	4	4	0	0	0	47	0	0
1137	1	16	1	0	0	0	0	1	1	1	3	0	0	0	0	0	0	0	2	0	7.8408	4	4	4	0	0	0	21	0	0
1138	0	18	0	0	1	1	0	1	1	1	4	1	0	0	0	0	0	0	1	0	7.8408	4	4	4	0	0	0	27	0	0
1139	0	70	1	1	3	1	1	0	2	1	1	1	1	0	0	0	1	0	30	1	7.1082	4	3	4	0	0	1	41	1	1
1140	0	24	0	1	0	2	1	0	2	1	1	0	0	0	0	0	1	0	18	1	7.8408	4	4	4	0	0	0	54	1	0
1141	0	25	1	1	1	1	0	0	1	1	4	1	0	0	0	0	0	0	2	0	7.8408	4	4	4	0	0	0	21	0	0
1142	0	57	0	1	0	0	1	1	2	1	4	1	0	0	0	0	0	0	1	0	7.8408	4	4	4	0	0	0	44	0	0
1143	1	3	1	1	0	0	1	1	2	1	4	1	0	0	0	0	0	0	1	0	7.8408	4	4	4	0	0	0	44	0	0
1144	1	73	0	1	0	0	0	1	2	1	1	1	0	0	0	0	1	0	18	1	6.3756	4	2	4	1	1	1	52	1	10
1145	0	24	0	1	1	0	0	1	2	1	5	1	0	0	0	1	0	0	21	1	7.8408	4	4	4	0	1	0	95	1	8
1146	0	33	0	1	1	0	1	1	2	1	1	0	0	0	0	0	0	0	2	0	7.8408	4	4	4	0	0	0	42	0	0
1147	0	56	0	1	2	0	0	1	2	1	4	1	0	0	0	0	0	0	4	0	7.8408	4	4	4	0	1	0	73	1	2
1148	0	26	0	1	0	0	0	0	1	1	4	1	0	0	0	0	0	0	6	0	7.8408	4	4	4	0	1	0	45	1	6
1149	0	30	0	1	1	1	1	1	1	1	4	1	0	0	0	0	0	0	2	0	7.8408	4	4	4	0	0	0	36	0	0
1150	1	19	1	1	1	2	1	0	2	1	4	1	0	0	0	0	0	0	9	0	7.8408	4	4	4	0	0	0	45	1	0
1151	0	54	0	1	1	0	1	1	2	1	1	0	0	0	0	0	0	0	2	0	7.8408	4	4	4	0	0	0	27	0	0
1152	0	26	1	1	1	2	1	1	2	1	1	1	0	0	0	0	0	0	5	0	7.8408	4	4	4	0	0	0	32	0	0
1153	1	62	0	1	2	0	0	1	2	1	1	1	0	0	0	0	0	0	6	0	7.8408	4	4	4	0	1	0	77	1	3
1154	0	48	1	1	2	1	0	1	2	1	1	0	0	0	0	0	0	0	4	0	7.8408	4	4	4	0	0	1	26	1	11
1155	0	37	0	1	2	0	0	1	2	1	1	0	0	0	0	0	0	0	1	0	7.8408	4	4	4	0	0	0	20	0	0
1156	0	38	1	1	2	0	0	1	1	1	2	0	0	0	0	0	0	0	3	0	7.8408	4	4	4	0	0	0	43	0	0
1157	0	25	0	1	3	2	0	1	2	1	1	0	0	0	0	0	0	0	3	0	7.8408	4	4	4	0	0	0	44	0	0
1158	2	73	0	1	3	1	1	1	0	1	1	1	0	0	1	1	0	0	22	1	7.8408	4	4	4	0	0	1	4	1	19
1159	0	73	1	1	3	0	1	1	2	1	1	1	0	0	0	1	0	0	10	0	7.8408	4	4	4	0	0	0	36	1	0
1160	2	40	0	1	0	2	0	1	0	1	1	0	0	0	0	0	0	0	2	0	7.8408	4	4	4	0	0	0	31	0	0
1161	0	60	0	1	2	0	1	1	2	1	1	0	0	0	0	0	0	0	2	0	7.8408	4	4	4	0	0	0	32	0	0
1162	0	32	0	1	2	0	0	1	1	1	2	0	0	0	0	0	0	0	2	0	7.8408	4	4	4	0	0	0	35	0	0
1163	0	36	0	1	3	1	1	0	2	1	1	1	0	1	0	0	0	0	14	0	6.904	3	4	4	0	1	0	69	1	4
1164	0	35	0	1	3	0	0	1	1	1	3	0	0	0	0	0	0	0	2	0	7.8408	4	4	4	0	0	0	37	0	0
1165	0	54	0	1	3	0	0	1	1	1	1	0	0	0	0	0	0	0	1	0	7.8408	4	4	4	0	0	0	59	0	0
1166	2	11	0	1	3	0	0	0	0	1	1	0	0	0	0	0	0	0	2	0	7.8408	4	4	4	0	0	0	59	0	0
1167	0	27	1	1	3	0	0	0	1	1	2	1	0	0	0	0	0	0	5	0	7.8408	4	4	4	0	1	0	35	1	2
1168	0	48	1	1	3	1	1	1	2	1	1	1	0	0	0	0	0	0	9	0	7.8408	4	4	4	0	1	0	96	1	3
1169	0	21	1	1	1	2	0	1	2	1	1	1	0	0	0	0	0	0	3	0	7.8408	4	4	4	0	0	0	59	0	0
1170	0	40	1	1	1	0	1	1	2	1	1	0	0	0	0	0	0	0	2	0	7.8408	4	4	4	0	1	0	34	0	0
1171	0	22	0	0	2	1	0	1	1	1	3	0	0	0	0	0	0	0	1	0	7.8408	4	4	4	0	0	0	14	0	0
1172	0	45	0	0	1	0	0	1	2	1	1	0	0	0	0	0	0	0	9	0	7.8408	4	4	4	0	0	0	25	0	0
1173	0	51	1	0	2	0	0	1	1	1	3	0	0	0	0	0	0	0	2	0	7.8408	4	4	4	0	0	0	27	0	0
1174	0	26	0	0	2	0	0	1	2	1	1	1	0	0	0	0	0	0	4	0	7.8408	4	4	4	0	1	0	60	1	0
1175	0	28	0	0	2	1	0	0	1	1	4	1	0	0	0	0	0	0	6	0	7.8408	4	4	4	0	0	0	68	1	5
1176	0	19	1	0	1	1	0	1	2	1	5	0	0	0	0	0	0	0	1	0	7.8408	4	4	4	0	0	0	24	0	0
1177	0	37	0	0	1	0	0	1	1	1	5	0	0	0	0	0	0	0	2	0	7.8408	4	4	4	0	0	0	29	0	0
1178	0	34	0	1	3	0	0	0	1	1	4	1	0	0	0	0	0	0	3	0	7.8408	4	4	4	0	1	0	96	0	0
1179	0	23	0	1	3	0	1	0	2	1	1	1	0	0	0	0	1	0	11	0	7.1082	4	3	4	0	1	0	47	1	22
1180	0	19	0	0	2	2	0	0	2	1	4	1	1	0	1	1	0	1	50	1	0	0	0	0	1	1	0	48	0	0
1181	0	41	1	1	2	1	0	0	2	1	1	1	1	0	0	1	1	0	75	1	0	0	0	0	1	0	0	63	0	0
1182	0	27	0	1	2	2	0	1	2	1	1	1	1	0	0	1	0	1	18	1	0	0	0	0	1	1	0	116	0	0
1183	0	20	0	0	3	1	0	0	2	1	1	0	0	0	0	0	0	0	2	0	7.8408	4	4	4	0	0	0	23	0	0
1184	0	24	0	0	2	0	0	1	2	1	1	0	0	0	0	0	0	0	2	0	7.8408	4	4	4	0	0	0	27	0	0
1185	0	21	1	0	3	2	1	1	2	1	1	1	0	0	0	0	0	0	2	0	7.8408	4	4	4	0	0	0	20	0	0
1186	0	78	0	0	3	2	0	1	1	1	2	0	0	0	0	0	0	0	1	0	7.8408	4	4	4	0	0	0	22	0	0
1187	1	46	0	0	0	0	1	1	1	1	2	0	0	0	0	0	0	0	2	0	7.8408	4	4	4	0	0	0	27	0	0
1188	2	19	0	0	3	1	0	0	0	1	1	1	0	0	0	0	0	0	2	0	7.8408	4	4	4	0	0	0	31	0	0
1189	0	56	0	0	0	1	0	1	2	1	5	1	0	0	0	1	0	1	22	1	7.8408	4	4	4	0	0	1	33	1	0
1190	0	22	0	0	1	0	1	1	1	1	4	1	0	0	0	0	0	0	2	0	7.8408	4	4	4	0	0	0	22	0	0
1191	0	33	0	0	2	0	0	0	2	1	1	0	0	0	0	0	1	1	19	1	6.8174	4	3	3	0	0	1	77	1	51
1192	0	19	0	0	3	0	0	1	2	1	1	1	0	0	0	0	0	0	3	0	7.8408	4	4	4	0	0	0	27	0	0
1193	0	19	0	0	0	2	0	0	2	1	1	0	0	0	1	1	0	0	38	1	5.9672	2	4	4	0	0	0	80	1	16
1194	0	28	0	0	0	1	0	1	2	1	1	1	0	0	0	0	0	0	5	0	7.8408	4	4	4	0	0	1	52	1	0
1195	0	23	0	0	1	0	0	1	1	1	2	0	0	0	0	0	0	0	3	0	7.8408	4	4	4	0	0	0	34	0	0
1196	1	2	0	0	1	0	0	0	1	1	2	0	0	0	0	0	0	0	2	0	7.8408	4	4	4	0	0	0	34	0	0
1197	0	48	1	0	1	0	1	1	2	1	1	1	0	0	0	0	0	0	3	0	7.8408	4	4	4	0	0	0	46	1	12
1198	0	34	0	0	2	0	0	1	1	1	4	1	0	0	0	0	0	0	1	0	7.8408	4	4	4	0	0	0	25	0	0
1199	1	25	0	1	3	0	1	1	1	1	2	0	0	0	0	0	0	0	1	0	7.8408	4	4	4	0	0	0	34	0	0
1200	0	20	0	1	0	2	0	1	2	1	4	1	0	0	0	0	0	0	2	0	7.8408	4	4	4	0	0	0	42	0	0
1201	0	39	1	1	1	0	1	1	1	1	3	0	0	0	0	0	0	0	1	0	7.8408	4	4	4	0	0	0	26	0	0
1202	1	18	0	1	1	1	1	1	1	1	1	0	0	0	0	0	0	0	3	0	7.8408	4	4	4	0	0	0	39	0	0
1203	0	22	0	1	2	1	1	0	1	1	3	0	0	0	0	0	0	0	1	0	7.8408	4	4	4	0	0	0	25	0	0
1204	2	3	1	1	2	1	1	0	0	1	3	0	0	0	0	0	0	0	1	0	7.8408	4	4	4	0	0	0	25	0	0
1205	0	32	0	1	3	0	1	1	2	1	1	0	0	0	0	0	0	0	5	0	7.8408	4	4	4	0	0	0	52	1	0
1206	0	33	1	1	0	2	0	1	2	1	1	0	0	0	0	0	0	0	6	0	7.8408	4	4	4	0	0	0	42	0	0
1207	0	50	0	1	0	2	0	0	1	1	4	1	0	0	0	1	0	0	18	1	7.8408	4	4	4	0	0	0	80	1	15
1208	1	6	1	1	2	0	0	0	2	1	4	1	0	0	0	0	0	0	1	0	7.8408	4	4	4	0	1	0	40	0	0
1209	2	3	0	1	2	0	0	0	0	1	4	1	0	0	0	0	0	0	2	0	7.8408	4	4	4	0	1	0	37	0	0
1210	1	11	0	1	2	1	1	1	2	1	1	0	0	0	0	0	0	0	1	0	7.8408	4	4	4	0	0	0	38	0	0
1211	0	37	0	1	2	1	1	1	2	1	1	0	0	0	0	0	0	0	1	0	7.8408	4	4	4	0	0	0	38	0	0
1212	0	47	0	1	3	0	0	1	1	1	3	0	0	0	0	0	0	0	1	0	7.8408	4	4	4	0	0	0	56	0	0
1213	1	18	1	1	0	0	0	1	2	1	1	0	0	0	0	0	0	0	2	0	7.8408	4	4	4	0	0	0	38	0	0
1214	0	62	1	1	1	0	0	1	2	1	5	0	0	0	0	0	0	0	2	0	7.8408	4	4	4	0	0	0	48	0	0
1215	0	19	1	1	1	2	0	0	2	1	1	1	0	0	0	0	1	1	35	1	6.904	3	4	4	0	1	1	60	1	17
1216	0	22	0	1	1	1	1	1	2	1	1	0	0	0	0	0	0	0	3	0	7.8408	4	4	4	0	0	0	50	1	2
1217	0	25	0	1	2	2	1	1	1	1	3	0	0	0	0	0	0	0	2	0	7.8408	4	4	4	0	0	0	45	0	0
1218	0	21	0	1	2	0	0	1	2	1	1	0	0	0	0	0	0	0	3	0	7.8408	4	4	4	0	0	0	53	0	0
1219	0	20	1	1	2	2	0	1	1	1	4	1	0	0	0	0	0	0	3	0	7.8408	4	4	4	0	1	0	68	1	5
1220	0	38	0	1	3	0	0	1	1	1	1	0	0	0	0	0	0	0	1	0	7.8408	4	4	4	0	0	0	33	0	0
1221	0	58	0	1	3	1	1	1	1	1	2	0	0	0	0	0	0	0	1	0	7.8408	4	4	4	0	0	0	55	0	0
1222	0	38	1	1	1	0	0	1	1	1	3	0	0	0	0	0	0	0	1	0	7.8408	4	4	4	0	0	0	49	0	0
1223	0	68	0	1	1	0	0	1	1	1	3	0	0	0	0	0	0	0	3	0	7.8408	4	4	4	0	0	0	31	0	0
1224	0	36	0	1	2	0	0	1	1	1	4	1	0	0	0	0	0	0	2	0	7.8408	4	4	4	0	0	0	40	0	0
1225	0	47	1	1	3	2	0	0	1	1	4	1	0	0	1	1	0	0	45	1	5.0304	1	4	4	1	0	0	42	1	10
1226	0	27	0	1	3	0	0	1	1	1	1	0	0	0	0	0	0	0	1	0	7.8408	4	4	4	0	0	0	22	0	0
1227	1	55	0	1	3	0	0	1	2	1	1	0	0	0	0	0	0	0	2	0	7.8408	4	4	4	0	0	0	41	0	0
1228	1	32	1	1	3	0	0	1	2	1	1	1	0	0	0	0	0	1	14	0	7.8408	4	4	4	0	1	1	71	1	2
1229	0	39	1	1	0	0	0	1	1	1	3	0	0	0	0	0	0	0	1	0	7.8408	4	4	4	0	0	0	25	0	0
1230	0	22	0	1	1	0	0	1	1	1	2	0	0	0	0	0	0	0	3	0	7.8408	4	4	4	0	0	0	42	0	0
1231	0	49	0	1	1	0	0	1	1	1	3	0	0	0	0	0	0	0	2	0	7.8408	4	4	4	0	0	0	37	0	0
1232	0	29	0	1	3	1	1	1	1	1	1	0	0	0	0	0	0	0	2	0	7.8408	4	4	4	0	1	0	48	1	2
1233	2	38	0	0	1	0	1	0	0	1	1	0	0	0	0	0	0	0	5	0	7.8408	4	4	4	0	0	0	35	0	0
1234	2	18	1	1	2	2	0	0	0	1	5	1	0	0	1	0	0	0	17	1	7.8408	4	4	4	0	1	0	97	1	2
1235	0	55	0	2	0	1	1	1	1	1	1	0	0	0	0	0	0	0	2	0	7.8408	4	4	4	0	0	0	39	0	0
1236	2	83	1	2	3	0	0	1	0	1	1	0	0	0	0	0	0	0	1	0	7.8408	4	4	4	0	0	0	46	0	0
1237	1	76	0	2	3	0	0	1	2	1	1	0	0	0	0	0	0	0	1	0	7.8408	4	4	4	0	0	0	46	0	0
1238	0	35	0	2	3	1	0	1	1	1	2	0	0	0	0	0	0	0	2	0	7.8408	4	4	4	0	0	0	34	0	0
1239	0	74	1	2	2	1	1	1	1	1	4	1	0	0	0	0	0	0	3	0	7.8408	4	4	4	0	0	0	42	0	0
1240	0	24	1	2	2	1	0	1	1	1	2	1	0	0	0	0	0	0	1	0	7.8408	4	4	4	0	0	0	42	1	2
1241	0	86	0	2	3	1	0	1	2	1	1	1	0	0	0	0	0	0	1	0	7.8408	4	4	4	0	1	0	107	0	0
1242	0	41	0	2	2	2	0	1	1	1	2	1	1	0	0	1	0	0	29	1	0	0	0	0	1	1	0	47	0	0
1243	0	85	1	2	3	1	0	1	2	1	1	1	1	0	0	1	0	0	75	1	5.6764	2	4	3	1	0	0	55	0	0
1244	0	29	0	1	1	2	1	1	2	1	1	1	0	0	0	0	0	0	2	0	7.8408	4	4	4	0	1	0	151	1	4
1245	0	27	0	1	2	0	1	1	2	1	1	0	0	0	0	0	0	0	2	0	7.8408	4	4	4	0	0	0	70	0	0
1246	0	60	1	1	2	0	1	1	2	1	1	1	0	0	0	0	0	0	1	0	7.8408	4	4	4	0	0	0	61	0	0
1247	1	26	0	1	2	2	0	1	1	1	2	1	0	0	1	0	0	0	25	1	5.9672	2	4	4	1	0	0	47	1	110
1248	0	35	1	1	2	0	0	0	1	1	2	1	0	0	0	0	0	0	4	0	7.8408	4	4	4	0	1	0	50	1	2
1249	1	2	0	1	0	0	0	2	2	1	1	0	0	0	0	1	0	0	18	1	7.8408	4	4	4	0	1	0	41	1	3
1250	0	25	0	1	0	0	0	1	2	1	1	0	0	0	0	0	0	0	2	0	7.8408	4	4	4	0	1	0	41	1	3
1251	0	26	0	1	0	2	1	1	1	1	4	1	0	0	0	0	0	0	1	0	7.8408	4	4	4	0	0	0	50	0	0
1252	0	77	1	1	2	0	0	1	1	1	5	0	0	0	0	0	0	0	1	0	7.8408	4	4	4	0	0	0	31	0	0
1253	0	70	1	1	2	0	1	1	1	1	1	0	0	0	0	0	0	0	1	0	7.8408	4	4	4	0	0	0	43	0	0
1254	0	84	0	1	3	0	0	1	2	1	5	1	0	0	0	0	0	0	2	0	7.8408	4	4	4	0	1	0	49	1	4
1255	0	26	0	1	1	1	0	1	1	1	1	0	0	0	0	0	0	0	1	0	7.8408	4	4	4	0	0	0	48	0	0
1256	1	76	0	1	1	0	0	1	1	1	2	0	0	0	0	0	0	1	10	0	7.8408	4	4	4	0	0	1	66	1	0
1257	0	43	0	1	2	1	1	1	1	1	2	1	0	0	0	1	1	1	34	1	7.8408	4	4	4	0	0	1	49	1	13
1258	0	61	0	1	2	1	0	1	1	1	2	1	0	0	1	1	1	0	43	1	6.6132	3	4	3	1	1	1	56	1	66
1259	0	62	0	1	1	2	0	1	2	1	1	0	0	0	0	0	0	0	3	0	7.8408	4	4	4	0	0	0	47	1	2
1260	0	19	0	1	2	0	0	1	2	1	1	1	0	0	1	1	0	1	41	1	7.8408	4	4	4	0	1	0	98	1	12
1261	1	57	1	2	1	1	1	0	1	1	5	0	0	0	0	0	0	0	5	0	7.8408	4	4	4	0	0	0	52	1	4
1262	0	54	1	2	1	2	0	1	1	1	3	0	0	0	0	0	0	0	4	0	7.8408	4	4	4	0	0	0	43	0	0
1263	1	43	0	2	2	0	0	1	2	1	1	0	0	0	0	0	0	0	2	0	7.8408	4	4	4	0	0	0	47	0	0
1264	0	42	1	2	2	0	0	1	2	1	1	0	0	0	0	0	0	0	6	0	7.8408	4	4	4	0	0	0	47	0	0
1265	1	24	1	2	0	2	0	0	2	1	4	1	0	0	0	1	0	0	24	1	7.8408	4	4	4	0	1	0	85	1	5
1266	0	72	0	2	0	0	0	1	1	1	4	1	0	0	0	1	0	0	20	1	7.8408	4	4	4	0	0	1	43	1	4
1267	0	18	1	2	1	2	0	1	2	1	1	1	0	0	0	0	0	0	3	0	7.8408	4	4	4	0	1	0	54	1	4
1268	0	74	0	2	2	1	0	1	2	1	1	0	0	0	0	1	0	0	11	0	7.8408	4	4	4	0	0	0	70	1	6
1269	0	53	1	2	2	0	0	1	1	1	3	0	0	0	0	0	0	0	1	0	7.8408	4	4	4	0	0	0	33	0	0
1270	1	77	0	2	3	0	0	1	1	1	2	0	0	0	0	1	0	0	18	1	7.8408	4	4	4	0	0	0	49	1	6
1271	2	78	1	2	3	0	0	1	0	1	2	0	0	0	0	0	0	0	2	0	7.8408	4	4	4	0	0	0	49	0	0
1272	0	80	1	2	2	0	0	1	1	1	2	0	0	0	0	0	0	0	3	0	7.8408	4	4	4	0	0	0	40	0	0
1273	0	53	0	2	0	0	1	1	1	1	2	1	0	0	0	1	0	0	17	1	7.8408	4	4	4	0	0	0	51	1	3
1274	0	54	0	0	2	0	0	1	1	1	5	0	0	0	0	0	0	0	2	0	7.8408	4	4	4	0	0	0	19	0	0
1275	0	61	0	1	1	1	0	1	2	1	1	1	0	0	0	0	0	0	5	0	7.8408	4	4	4	0	0	0	78	0	0
1276	1	60	1	1	3	0	1	1	2	1	4	1	0	0	0	0	0	0	5	0	7.8408	4	4	4	0	0	0	66	1	3
1277	0	51	0	1	3	0	1	1	2	1	4	1	0	0	0	0	0	0	3	0	7.8408	4	4	4	0	0	0	62	0	0
1278	0	57	1	1	3	0	1	1	2	1	1	1	0	0	0	0	0	0	1	0	7.8408	4	4	4	0	1	0	35	0	0
1279	0	57	1	1	3	1	0	1	1	1	1	0	0	0	0	0	0	0	2	0	7.8408	4	4	4	0	0	0	68	1	2
1280	0	85	1	1	0	0	0	1	1	1	4	1	0	0	0	0	0	0	2	0	7.8408	4	4	4	0	0	0	49	1	2
1281	0	20	1	1	1	2	0	0	0	1	1	0	0	0	0	0	1	0	21	1	7.8408	4	4	4	0	0	1	94	1	2
1282	0	68	0	2	2	0	0	1	1	1	5	1	0	0	0	1	0	0	14	0	7.8408	4	4	4	0	0	0	49	1	5
1283	0	28	1	2	3	2	1	1	1	1	4	1	0	0	0	0	0	1	9	0	7.8408	4	4	4	0	0	1	51	1	8
1284	0	64	1	2	0	0	0	0	2	1	1	1	0	0	0	0	1	1	29	1	7.8408	4	4	4	0	1	1	57	1	11
1285	0	56	0	1	1	0	0	1	2	1	4	1	0	0	0	0	0	0	3	0	7.8408	4	4	4	0	0	0	55	1	2
1286	0	54	1	1	3	0	0	1	1	1	4	1	0	0	0	0	0	0	1	0	7.8408	4	4	4	0	0	0	32	0	0
1287	0	61	0	1	1	0	1	1	1	1	4	1	0	0	0	0	0	0	2	0	7.8408	4	4	4	0	0	0	59	1	2
1288	0	19	0	2	2	2	0	1	2	1	1	0	0	0	0	0	0	0	3	0	7.8408	4	4	4	0	0	0	58	1	2
1289	0	56	0	2	3	1	1	1	2	1	1	0	0	0	0	0	0	0	2	0	7.8408	4	4	4	0	0	0	87	0	0
1290	0	28	0	2	3	1	0	1	2	1	5	0	0	0	0	0	0	0	1	0	7.8408	4	4	4	0	0	0	61	0	0
1291	0	31	1	2	3	1	0	1	1	1	1	0	0	0	0	0	0	0	1	0	7.8408	4	4	4	0	0	0	57	0	0
1292	0	56	0	2	3	1	0	1	2	1	1	1	0	0	0	1	0	0	14	0	7.8408	4	4	4	0	0	0	44	1	3
1293	0	65	0	2	1	0	0	1	2	1	4	1	0	0	0	0	0	0	2	0	7.8408	4	4	4	0	0	0	97	0	0
1294	1	57	0	2	1	0	0	1	2	1	4	1	0	0	0	0	0	0	2	0	7.8408	4	4	4	0	0	0	97	1	2
1295	0	21	1	1	3	1	0	1	2	1	5	0	0	0	0	0	0	0	2	0	7.8408	4	4	4	0	0	0	81	0	0
1296	0	52	1	1	0	0	0	1	1	1	5	0	0	0	0	0	0	0	2	0	7.8408	4	4	4	0	0	0	43	0	0
1297	1	66	1	2	1	1	0	1	2	1	4	1	0	0	0	0	0	0	5	0	7.8408	4	4	4	0	1	0	99	1	3
1298	1	9	1	2	1	0	1	1	1	1	5	0	0	0	0	0	0	0	1	0	7.8408	4	4	4	0	0	0	36	0	0
1299	0	33	0	2	1	0	1	1	1	1	5	0	0	0	0	0	0	0	1	0	7.8408	4	4	4	0	0	0		0	0
1300	0	67	1	2	1	0	1	1	2	1	4	1	0	0	0	0	0	0	4	0	7.8408	4	4	4	0	1	0	30	1	2
1301	2	32	0	2	3	1	1	0	0	1	3	0	0	0	0	0	0	0	1	0	7.8408	4	4	4	0	0	0	50	0	0
1302	0	79	1	2	3	0	0	1	2	1	1	0	0	0	0	0	0	0	2	0	7.8408	4	4	4	0	0	0	70	0	0
1303	1	75	0	2	3	0	0	1	2	1	1	0	0	0	0	0	0	0	6	0	7.8408	4	4	4	0	0	0	70	0	0
1304	0	19	0	2	0	1	1	1	2	1	4	1	0	0	0	0	0	0	6	0	7.8408	4	4	4	0	0	0	39	1	3
1305	0	64	0	2	2	0	1	1	2	1	1	0	0	0	0	1	0	0	21	1	7.8408	4	4	4	0	0	0	85	0	0
1306	0	25	0	2	3	2	1	1	1	1	4	1	0	0	0	0	0	0	2	0	7.8408	4	4	4	0	0	0	105	0	0
1307	0	48	0	2	1	1	0	1	2	1	4	1	0	0	0	0	0	0	2	0	7.8408	4	4	4	0	0	0	45	0	0
1308	0	42	0	2	1	0	0	1	1	1	4	1	0	0	0	0	0	1	9	0	7.55	4	4	3	0	0	1	28	1	3
1309	0	31	0	2	3	0	1	1	1	1	5	0	0	0	0	0	0	0	1	0	7.8408	4	4	4	0	0	0	32	0	0
1310	2	3	1	2	3	0	1	2	0	1	5	0	0	0	0	0	0	0	1	0	7.8408	4	4	4	0	0	0	32	0	0
1311	0	43	1	2	3	1	0	1	1	1	4	1	0	0	0	0	0	0	1	0	7.8408	4	4	4	0	0	0	65	0	0
1312	2	2	1	2	2	0	0	0	0	1	6	0	0	0	0	0	0	0	1	0	7.8408	4	4	4	0	0	0	30	0	0
1313	0	64	0	2	0	1	0	1	2	1	4	1	0	0	0	0	0	0	2	0	7.8408	4	4	4	0	0	0	95	0	0
1314	0	52	0	1	3	2	1	1	1	1	1	0	0	0	0	0	0	0	2	0	7.8408	4	4	4	0	0	0	61	0	0
1315	0	67	0	2	3	0	0	1	2	1	1	0	0	0	0	0	0	0	1	0	7.8408	4	4	4	0	0	0	40	1	0
1316	0	53	1	2	1	1	0	1	2	1	1	1	0	0	0	1	0	0	17	1	7.8408	4	4	4	0	0	0	34	1	8
1317	0	27	1	2	0	0	0	1	2	1	1	1	0	0	0	0	0	1	9	0	7.8408	4	4	4	0	1	1	117	1	0
1318	1	21	0	1	0	1	0	1	2	1	1	0	0	0	0	0	0	0	2	0	7.8408	4	4	4	0	0	0	59	0	0
1319	0	43	0	2	1	2	0	1	2	1	1	1	0	0	0	0	0	0	2	0	7.8408	4	4	4	0	0	0	40	1	1
1320	0	58	0	2	2	1	0	1	2	1	1	0	0	0	0	0	0	0	5	0	7.8408	4	4	4	0	0	0	35	1	2
1321	0	25	1	2	0	2	1	1	1	1	4	1	0	0	1	0	0	0	17	1	7.8408	4	4	4	0	0	0	108	1	3
1322	0	74	1	2	2	0	1	1	2	1	1	0	0	0	0	0	0	0	5	0	7.8408	4	4	4	0	1	0	84	1	2
1323	2	25	0	2	1	2	1	0	2	1	2	1	0	0	0	1	0	1	34	1	7.8408	4	4	4	0	0	1	60	1	4
1324	1	71	0	2	1	1	1	1	2	1	1	1	0	0	1	1	1	0	41	1	6.6132	3	4	3	1	0	1	79	1	4
1325	0	36	1	2	0	1	0	1	2	1	4	1	0	0	0	0	0	0	2	0	7.8408	4	4	4	0	0	0	52	0	0
1326	1	55	0	2	1	0	1	1	2	1	1	1	0	0	0	1	0	0	10	0	6.904	3	4	4	0	1	0	133	1	3
1327	0	67	0	2	2	0	0	1	2	1	1	0	0	0	0	0	0	0	1	0	7.8408	4	4	4	0	0	0	105	0	0
1328	2	16	0	2	2	0	0	0	0	1	1	0	0	0	0	0	0	0	2	0	7.8408	4	4	4	0	0	0	105	0	0
1329	0	33	1	1	2	0	1	1	2	1	1	1	0	0	0	0	0	0	3	0	7.8408	4	4	4	0	0	0	45	1	2
1330	0	24	0	1	3	2	0	2	2	1	1	1	0	0	1	0	0	0	21	1	7.1082	4	3	4	0	1	0	46	1	27
1331	0	66	0	2	2	0	0	1	1	1	5	0	0	0	0	0	0	0	2	0	7.8408	4	4	4	0	0	0	27	0	0
1332	0	24	1	2	1	1	0	1	2	1	1	0	0	0	0	0	0	0	2	0	7.8408	4	4	4	0	0	0	44	0	0
1333	1	8	0	2	2	0	0	1	2	1	2	0	0	0	0	0	0	0	1	0	7.8408	4	4	4	0	0	0	50	0	0
1334	1	27	0	1	1	0	0	1	1	1	4	1	0	0	0	0	0	0	1	0	7.8408	4	4	4	0	1	0	38	0	0
1335	0	57	0	1	1	0	0	1	1	1	4	1	0	0	0	0	0	0	1	0	7.8408	4	4	4	0	1	0	41	0	0
1336	1	20	0	2	2	2	0	0	2	1	4	1	0	0	0	1	0	0	9	0	7.8408	4	4	4	0	0	0	58	1	2
1337	0	41	0	1	0	0	1	1	2	1	1	1	1	0	1	1	0	1	41	1	0.5816	0	0	2	1	1	1	86	0	0
1338	0	37	0	2	3	2	0	1	2	1	1	1	1	0	1	1	0	0	75	1	0	0	0	0	1	1	0	39	0	0
1339	1	88	1	2	2	0	0	1	1	1	3	1	1	0	1	1	0	0	34	1	4.0936	0	4	4	1	1	0	78	1	13
1340	0	19	1	1	2	2	0	0	2	1	1	1	0	0	1	0	0	0	14	0	7.55	4	4	3	0	1	0	62	1	2
1341	0	64	1	1	2	0	0	1	2	1	1	0	0	0	1	0	0	0	21	1	7.8408	4	4	4	0	0	0	32	1	13
1342	0	49	0	1	3	0	0	1	1	1	3	0	0	0	0	0	0	0	1	0	7.8408	4	4	4	0	0	0	43	0	0
1343	0	30	0	1	3	0	1	1	1	1	3	0	0	0	0	0	0	0	2	0	7.8408	4	4	4	0	0	0	58	0	0
1344	0	23	1	1	3	0	0	1	1	1	4	1	0	0	0	0	0	0	2	0	7.8408	4	4	4	0	0	0	70	1	2
1345	0	37	0	1	3	0	0	1	2	1	1	0	0	0	0	0	0	0	2	0	7.8408	4	4	4	0	1	0	81	1	2
1346	0	65	1	1	3	1	0	0	1	1	5	1	0	0	1	0	0	0	17	1	7.8408	4	4	4	0	0	0	84	1	23
1347	0	18	0	1	3	2	1	1	2	1	4	1	0	0	0	0	0	0	3	0	7.8408	4	4	4	0	0	0	62	1	2
1348	1	1	0	1	0	0	0	1	1	1	5	1	0	0	0	0	0	0	1	0	7.8408	4	4	4	0	1	0	62	0	0
1349	2	24	0	1	0	0	0	0	0	1	5	1	0	0	0	0	0	0	2	0	7.8408	4	4	4	0	1	0	62	1	2
1350	0	19	1	1	0	2	1	0	2	1	1	1	0	0	0	0	1	0	11	0	7.8408	4	4	4	0	1	0	59	1	22
1351	2	65	0	1	1	0	0	1	0	1	5	1	0	0	0	0	0	0	9	0	7.8408	4	4	4	0	1	0	69	1	13
1352	1	80	0	1	1	0	1	1	2	1	4	1	0	0	0	0	0	0	6	0	7.8408	4	4	4	0	0	0	54	1	2
1353	2	13	1	1	1	0	1	0	0	1	2	1	0	0	0	0	0	0	3	0	7.8408	4	4	4	0	0	0	73	1	3
1354	0	41	1	1	1	0	0	1	2	1	1	1	0	0	0	0	0	0	5	0	5.9672	2	4	4	1	1	0	108	1	3
1355	0	20	1	1	1	1	0	1	1	1	4	1	0	0	0	0	0	0	5	0	7.8408	4	4	4	0	0	0	22	1	2
1356	0	51	0	1	2	0	0	1	1	1	3	0	0	0	0	0	0	0	2	0	7.8408	4	4	4	0	0	0	53	0	0
1357	0	18	0	1	2	2	0	1	2	1	4	1	0	0	0	0	0	0	1	0	7.8408	4	4	4	0	0	0	28	1	1
1358	2	17	0	1	2	1	1	0	0	1	1	1	0	0	0	0	0	0	3	0	7.8408	4	4	4	0	0	0	43	1	3
1359	0	20	0	1	2	2	1	1	2	1	4	1	0	0	0	0	0	0	3	0	7.8408	4	4	4	0	0	0	59	1	2
1360	0	21	1	1	3	2	0	1	2	1	4	1	0	0	0	0	0	0	1	0	7.8408	4	4	4	0	0	0	43	1	2
1361	2	15	0	1	3	0	1	0	0	1	4	1	0	0	0	0	0	1	10	0	7.8408	4	4	4	0	1	0	77	1	3
1362	0	56	0	1	3	1	0	1	2	1	1	0	0	0	0	0	0	0	2	0	7.8408	4	4	4	0	0	0	46	0	0
1363	0	76	1	1	3	1	1	1	2	1	1	0	0	0	0	0	0	0	1	0	7.8408	4	4	4	0	0	0	34	0	0
1364	0	71	0	1	0	0	0	1	2	1	1	0	0	0	0	0	0	0	8	0	7.8408	4	4	4	0	0	0	87	1	10
1365	0	61	1	1	0	0	1	1	1	1	3	0	0	0	0	0	0	0	1	0	7.8408	4	4	4	0	0	0	57	0	0
1366	0	20	1	1	0	1	0	1	2	1	1	1	0	0	0	1	0	1	29	1	7.8408	4	4	4	0	0	0	61	1	4
1367	0	38	1	1	1	1	0	1	1	1	1	0	0	0	0	0	0	0	2	0	7.8408	4	4	4	0	0	0	77	0	0
1368	0	18	1	1	1	1	0	1	2	1	5	1	0	0	0	0	0	0	2	0	7.8408	4	4	4	0	1	0	82	1	4
1369	0	26	0	1	2	2	0	0	2	1	1	1	1	0	0	1	1	0	35	1	7.8408	4	4	4	1	0	1	31	1	1
1370	0	40	0	1	2	0	0	1	1	1	4	1	0	0	0	0	0	0	1	0	7.8408	4	4	4	0	0	0	36	1	6
1371	2	83	0	1	3	0	0	0	0	1	2	0	0	0	0	0	0	0	1	0	7.8408	4	4	4	0	0	0	48	0	0
1372	0	36	1	1	3	0	0	1	1	1	3	0	0	0	0	0	0	0	1	0	7.8408	4	4	4	0	0	0	39	0	0
1373	0	29	1	1	3	0	0	1	0	1	1	0	0	0	0	0	0	0	2	0	7.8408	4	4	4	0	0	0	81	0	0
1374	0	20	0	1	3	1	0	1	2	1	1	0	0	0	0	0	0	0	2	0	7.8408	4	4	4	0	0	0	69	1	0
1375	0	59	0	1	3	1	0	1	2	1	1	0	0	0	0	0	0	0	2	0	7.8408	4	4	4	0	0	0	108	1	2
1376	0	28	0	1	3	0	0	1	2	1	1	0	0	0	0	0	0	0	1	0	7.8408	4	4	4	0	0	0	37	1	0
1377	0	22	0	1	3	1	1	1	2	1	1	0	0	0	0	0	0	0	2	0	7.8408	4	4	4	0	0	0	27	0	0
1378	0	56	0	1	0	2	0	1	1	1	1	0	0	0	0	0	0	0	1	0	7.8408	4	4	4	0	0	0	37	0	0
1379	0	27	0	1	0	1	0	2	2	1	1	1	0	0	1	0	1	0	22	1	7.8408	4	4	4	1	1	1	107	1	10
1380	0	28	0	1	0	2	0	1	2	1	1	1	0	0	0	0	0	0	4	0	7.8408	4	4	4	0	1	0	61	1	2
1381	0	18	0	1	1	0	1	1	2	1	1	0	0	0	0	0	0	0	4	0	7.8408	4	4	4	0	0	0	37	0	0
1382	0	46	0	1	1	0	0	1	2	1	4	1	0	0	0	0	1	0	11	0	7.8408	4	4	4	0	1	1	91	1	5
1383	1	27	1	1	1	0	1	1	2	1	1	0	0	0	0	0	0	0	2	0	7.8408	4	4	4	0	0	0	30	0	0
1384	2	26	0	1	1	0	1	0	0	1	1	0	0	0	0	0	0	0	2	0	7.8408	4	4	4	0	0	0	30	0	0
1385	0	75	0	1	1	1	0	1	1	1	4	1	0	0	0	1	0	0	18	1	7.8408	4	4	4	0	1	0	95	1	5
1386	0	31	0	1	2	0	1	1	1	1	3	0	0	0	0	0	0	0	2	0	7.8408	4	4	4	0	0	0	28	0	0
1387	0	53	0	1	2	1	0	1	2	1	1	0	0	0	0	0	0	0	2	0	7.8408	4	4	4	0	0	0	32	0	0
1388	0	44	1	1	3	2	0	1	2	1	1	0	0	0	0	0	0	0	2	0	7.8408	4	4	4	0	0	0	41	1	2
1389	0	67	0	2	3	0	0	1	2	1	1	0	0	0	0	0	0	0	3	0	7.8408	4	4	4	0	0	0	49	1	2
1390	0	44	0	2	0	0	1	1	2	1	1	0	0	0	0	0	0	0	1	0	7.8408	4	4	4	0	0	0	76	0	0
1391	0	26	1	2	0	2	1	1	1	1	2	0	0	0	0	0	0	0	1	0	7.8408	4	4	4	0	0	0	83	1	1
1392	2	14	0	2	0	2	0	0	0	1	2	0	0	0	1	0	0	0	9	0	7.8408	4	4	4	0	0	1	35	1	0
1393	0	42	0	2	0	0	0	1	1	1	2	0	0	0	0	0	0	0	1	0	7.8408	4	4	4	0	0	0		0	0
1394	1	74	0	2	1	0	0	1	1	1	2	0	0	0	0	0	0	0	1	0	7.8408	4	4	4	0	0	0	51	0	0
1395	0	63	1	2	1	1	0	1	1	1	2	1	0	0	0	1	0	0	13	0	7.8408	4	4	4	0	0	0	58	1	14
1396	2	2	0	2	1	1	0	2	0	1	1	0	0	0	1	0	0	0	17	1	5.6764	2	4	3	1	1	0	103	1	9
1397	1	19	0	2	1	1	0	1	2	1	1	0	0	0	0	0	0	0	3	0	7.8408	4	4	4	0	0	0	63	0	0
1398	0	45	0	2	2	1	0	1	1	1	4	1	0	0	0	0	0	0	2	0	7.8408	4	4	4	0	0	0	58	0	0
1399	0	53	1	2	2	0	0	0	2	1	1	1	0	0	1	0	1	0	19	1	7.8408	4	4	4	1	1	0	97	1	11
1400	0	25	1	2	3	1	0	1	2	1	1	1	0	0	0	0	0	0	2	0	7.8408	4	4	4	0	0	0	49	0	0
1401	1	77	0	2	3	1	0	1	1	1	2	0	0	0	0	0	0	0	2	0	7.8408	4	4	4	0	0	0	68	0	0
1402	0	73	0	2	3	0	0	0	2	1	4	1	0	0	0	0	0	0	4	0	7.8408	4	4	4	0	0	0	36	1	0
1403	0	25	0	2	0	1	1	1	2	1	1	0	0	0	0	0	0	0	1	0	7.8408	4	4	4	0	0	0	84	0	0
1404	1	5	1	2	0	1	1	0	2	1	1	0	0	0	0	0	0	0	3	0	7.8408	4	4	4	0	0	0	84	0	0
1405	2	0	1	2	0	1	1	1	0	1	1	0	0	0	0	0	0	0	1	0	7.8408	4	4	4	0	0	0	84	1	2
1406	0	74	0	2	0	0	0	1	2	1	1	0	0	0	1	0	0	0	14	0	7.8408	4	4	4	0	0	0	36	1	0
1407	0	49	1	2	1	1	0	1	2	1	1	0	0	0	0	0	0	0	4	0	7.8408	4	4	4	0	0	0	42	0	0
1408	0	20	0	2	2	2	0	1	2	1	1	1	0	0	0	0	0	0	2	0	7.8408	4	4	4	0	0	0		1	1
1409	1	18	0	2	2	0	0	0	1	1	5	1	0	0	0	0	0	0	2	0	7.8408	4	4	4	0	0	0	68	0	0
1410	0	19	0	2	2	0	0	1	1	1	5	0	0	0	0	0	0	0	2	0	7.8408	4	4	4	0	0	0	68	0	0
1411	0	53	1	2	2	1	0	1	1	1	2	0	0	0	0	0	0	0	2	0	7.8408	4	4	4	0	0	0	48	1	2
1412	2	48	0	2	3	0	1	1	0	1	3	0	0	0	0	0	0	0	1	0	7.8408	4	4	4	0	0	0	54	0	0
1413	0	88	1	2	3	1	1	0	1	1	4	1	0	0	0	0	0	0	6	0	7.8408	4	4	4	0	0	0	71	1	6
1414	0	50	1	2	0	2	0	1	2	1	5	1	0	0	0	0	1	0	14	0	7.8408	4	4	4	0	0	1	53	1	2
1415	0	49	0	2	1	0	0	1	2	1	5	1	0	0	0	0	0	0	6	0	7.8408	4	4	4	0	0	0	91	1	2
1416	0	60	1	2	1	2	0	1	1	1	5	0	0	0	0	0	0	0	3	0	7.8408	4	4	4	0	0	0	59	0	0
1417	0	73	1	2	1	2	0	1	2	1	1	0	0	0	0	0	0	0	3	0	7.8408	4	4	4	0	0	0	68	1	1
1418	1	80	0	2	1	0	0	1	2	1	1	0	0	0	0	0	0	0	3	0	7.8408	4	4	4	0	0	0	94	1	2
1419	0	76	1	2	1	0	0	1	2	1	1	0	0	0	0	0	0	0	1	0	7.8408	4	4	4	0	0	0	94	1	2
1420	0	62	0	2	1	0	0	1	1	1	1	0	0	0	0	0	0	0	2	0	7.8408	4	4	4	0	0	0	33	0	0
1421	0	21	1	2	1	0	0	1	2	1	1	1	0	0	0	0	0	0	9	0	7.8408	4	4	4	0	0	0	32	1	3
1422	0	55	1	2	2	0	0	1	1	1	3	0	0	0	0	0	0	0	2	0	7.8408	4	4	4	0	0	0	47	1	6
1423	0	38	0	2	2	2	1	1	2	1	1	1	0	0	0	1	0	0	21	1	7.8408	4	4	4	0	0	0	58	0	0
1424	0	34	0	2	2	0	1	1	1	1	2	0	0	0	0	0	0	0	1	0	7.8408	4	4	4	0	0	0	58	0	0
1425	1	59	0	2	2	0	1	1	1	1	2	0	0	0	0	0	0	0	1	0	7.8408	4	4	4	0	0	0	58	0	0
1426	2	16	1	2	2	0	1	0	0	1	2	0	0	0	0	0	0	0	2	0	7.8408	4	4	4	0	0	0	58	0	0
1427	0	57	0	2	3	1	0	1	2	1	1	0	0	0	0	0	0	0	4	0	7.8408	4	4	4	0	0	0	48	0	0
1428	0	68	0	2	0	0	0	1	1	1	3	0	0	0	1	0	0	0	16	1	7.8408	4	4	4	0	0	0	35	1	2
1429	0	63	1	2	1	2	1	1	2	1	1	1	0	0	1	1	0	0	29	1	7.8408	4	4	4	0	1	0	105	1	16
1430	0	23	0	2	1	1	0	1	1	1	2	0	0	0	0	0	0	0	1	0	7.8408	4	4	4	0	0	0	44	0	0
1431	0	30	1	2	1	0	0	1	1	1	1	0	0	0	0	0	0	0	1	0	7.8408	4	4	4	0	0	0	48	0	0
1432	0	26	1	2	1	2	0	1	2	1	1	1	0	0	0	0	0	0	2	0	7.55	4	4	3	0	0	0	41	1	2
1433	0	70	1	2	1	0	1	1	2	1	4	1	0	0	0	0	0	0	1	0	7.8408	4	4	4	0	0	0	46	1	2
1434	0	26	1	2	3	0	0	1	2	1	1	1	0	0	0	0	0	1	9	0	7.8408	4	4	4	0	1	1	78	1	3
1435	1	79	0	2	3	0	0	0	1	1	5	0	0	0	0	0	0	0	1	0	7.8408	4	4	4	0	0	0	48	0	0
1436	0	26	0	2	0	1	0	1	2	1	4	1	0	0	0	0	0	0	1	0	7.8408	4	4	4	0	0	0	40	1	2
1437	0	68	1	2	1	2	0	1	2	1	1	0	0	0	0	0	0	0	4	0	7.8408	4	4	4	0	0	0	98	1	2
1438	2	26	0	2	1	0	0	0	0	1	2	1	0	0	0	0	0	0	9	0	7.8408	4	4	4	0	0	0	49	1	2
1439	2	36	1	2	1	0	0	0	0	1	2	1	0	0	0	0	0	0	5	0	7.8408	4	4	4	1	0	0	73	1	10
1440	1	51	0	2	1	0	0	1	1	1	3	0	0	0	1	0	0	0	16	1	7.8408	4	4	4	0	0	0	48	1	0
1441	0	58	0	2	2	1	0	1	2	1	1	1	0	0	0	0	0	1	14	0	7.55	4	4	3	0	1	0	89	1	10
1442	0	21	0	2	3	1	0	1	2	1	1	1	0	0	0	0	0	0	1	0	7.8408	4	4	4	0	0	0	115	1	2
1443	0	53	0	2	3	0	0	0	1	1	5	0	0	0	0	0	0	0	9	0	7.8408	4	4	4	0	1	0	131	1	4
1444	0	65	1	2	3	0	0	1	2	1	1	0	0	0	0	0	0	0	1	0	7.8408	4	4	4	0	0	0	52	0	0
1445	0	49	0	2	3	0	0	1	1	1	2	0	0	0	0	0	0	0	1	0	7.8408	4	4	4	0	0	0	46	0	0
1446	0	47	1	2	3	1	0	1	2	1	1	0	0	0	0	0	0	0	2	0	7.55	4	4	3	0	0	0	81	0	0
1447	0	55	1	2	1	1	1	1	2	1	1	1	0	0	0	1	0	0	10	0	7.8408	4	4	4	0	0	0	90	1	0
1448	0	77	0	2	3	0	0	1	2	1	1	0	0	0	0	0	0	0	1	0	7.8408	4	4	4	0	0	0	81	0	0
1449	0	73	0	2	0	0	0	1	2	1	4	1	0	0	0	0	0	0	8	0	7.8408	4	4	4	0	0	0	81	1	0
1450	0	69	1	2	1	0	1	0	1	1	1	0	0	0	1	0	0	0	17	1	7.8408	4	4	4	0	0	0	64	1	0
1451	0	68	0	2	1	0	0	1	2	1	1	1	0	0	0	0	0	0	1	0	7.8408	4	4	4	0	1	0	105	1	0
1452	0	23	0	2	1	1	0	1	2	1	1	0	0	0	0	0	1	0	13	0	7.8408	4	4	4	0	0	1	33	1	0
1453	0	59	0	2	2	2	0	1	2	1	1	0	0	0	0	0	0	0	1	0	7.8408	4	4	4	0	0	0	82	1	0
1454	0	67	0	2	2	0	0	1	2	1	1	1	0	0	0	1	0	0	10	0	7.8408	4	4	4	0	0	0	30	1	0
1455	0	63	0	2	1	1	0	1	2	1	1	1	0	0	0	0	0	0	2	0	7.8408	4	4	4	0	0	0	70	0	0
1456	0	18	0	2	2	1	0	0	2	1	5	0	1	0	0	1	0	0	25	1	0	0	0	0	1	0	0	47	0	0
1457	0	35	0	1	0	0	0	1	1	1	2	0	0	0	0	0	0	0	1	0	7.8408	4	4	4	0	0	0	109	0	0
1458	1	56	0	1	1	1	0	1	2	1	1	1	0	0	0	0	1	0	21	1	7.8408	4	4	4	0	1	1	75	1	6
1459	0	47	1	1	1	2	1	1	2	1	5	1	0	0	0	0	0	0	3	0	7.8408	4	4	4	0	0	0	42	1	2
1460	0	28	0	1	2	0	0	0	2	1	1	0	0	0	0	0	1	0	17	1	7.8408	4	4	4	0	0	1	39	1	10
1461	0	27	0	1	1	1	0	1	2	1	4	1	0	0	0	0	0	0	5	0	7.8408	4	4	4	0	0	0	66	1	12
1462	1	54	0	1	1	0	0	1	1	1	5	0	0	0	0	0	0	0	1	0	7.8408	4	4	4	0	0	0	48	1	2
1463	0	35	1	2	2	1	1	1	1	1	4	1	0	0	0	0	0	0	9	0	7.55	4	4	3	0	1	0	72	1	3
1464	0	24	0	2	0	2	0	1	2	1	1	0	0	0	0	0	0	0	2	0	7.8408	4	4	4	0	0	0	59	0	0
1465	0	21	0	2	0	2	1	1	2	1	1	1	0	0	0	0	0	0	3	0	7.8408	4	4	4	0	0	0	48	1	0
1466	1	46	1	2	2	0	1	1	1	1	2	0	0	0	0	0	0	0	2	0	7.8408	4	4	4	0	0	0	48	0	0
1467	0	54	0	2	2	0	1	1	1	1	2	0	0	0	0	0	0	0	1	0	7.8408	4	4	4	0	0	0	51	0	0
1468	0	20	0	2	3	1	0	1	2	1	5	1	0	0	1	1	1	1	57	1	5.0304	1	4	4	1	1	1	58	1	3
1469	0	24	0	2	0	0	0	1	2	1	1	0	0	0	0	0	0	0	1	0	7.8408	4	4	4	0	0	0	77	0	0
1470	0	18	0	2	2	2	0	1	2	1	1	0	0	0	0	0	0	0	5	0	7.8408	4	4	4	0	0	0	44	0	0
1471	0	43	1	1	1	0	0	1	2	1	4	1	1	0	0	1	0	0	75	1	0	0	0	0	1	1	0	57	0	0
1472	0	67	1	2	3	2	1	0	2	1	1	1	1	0	0	1	0	0	75	1	0	0	0	0	1	1	0	91	0	0
1473	1	76	0	1	0	2	1	2	2	1	1	0	1	0	0	1	1	0	25	1	0	0	0	0	1	0	0	72	0	0
1474	0	62	0	1	1	0	0	1	1	1	4	1	0	0	0	0	0	0	1	0	7.8408	4	4	4	0	0	0	40	0	0
1475	1	9	0	1	2	0	0	1	2	1	1	0	0	0	0	0	0	0	3	0	7.8408	4	4	4	0	0	0	49	0	0
1476	0	80	1	1	2	0	0	1	1	1	5	0	0	0	0	1	0	1	34	1	7.55	4	4	3	1	1	1	24	1	20
1477	0	50	0	1	3	0	0	1	1	1	2	0	0	0	0	0	0	0	1	0	7.8408	4	4	4	0	0	0	33	0	0
1478	0	69	0	1	0	1	0	1	1	1	5	1	0	0	0	0	0	0	4	0	7.8408	4	4	4	0	0	0	43	0	0
1479	2	4	0	1	1	0	0	0	0	1	1	1	0	0	1	0	0	0	10	0	6.6132	3	4	3	0	1	0	41	1	2
1480	2	18	0	1	1	0	0	0	0	1	1	0	0	0	0	0	0	0	6	0	7.8408	4	4	4	0	0	0	43	1	2
1481	0	57	0	1	1	0	0	1	2	1	1	0	0	0	0	0	0	0	2	0	7.8408	4	4	4	0	0	0	46	0	0
1482	0	18	1	1	1	1	0	1	1	1	4	1	0	0	0	0	0	0	2	0	7.8408	4	4	4	0	0	0	56	0	0
1483	0	47	1	1	1	0	0	1	1	1	2	0	0	0	0	0	0	0	3	0	7.8408	4	4	4	0	0	0	45	1	0
1484	0	33	1	1	1	1	1	1	1	1	2	0	0	0	0	0	0	0	1	0	7.8408	4	4	4	0	0	0	42	0	0
1485	0	21	0	1	1	1	0	1	2	1	1	1	0	0	0	0	0	0	3	0	7.8408	4	4	4	0	0	0	85	1	3
1486	1	19	0	1	2	2	1	0	2	1	1	1	0	0	1	0	0	0	11	0	7.8408	4	4	4	0	1	0	94	1	8
1487	0	56	0	1	2	1	0	1	2	1	1	0	0	0	0	0	0	0	3	0	7.8408	4	4	4	0	0	0	64	1	2
1488	0	67	0	1	3	0	0	1	1	1	3	0	0	0	0	0	0	0	2	0	7.8408	4	4	4	0	0	0	32	0	0
1489	0	58	1	2	3	2	0	1	2	1	1	1	0	0	0	1	0	0	21	1	7.8408	4	4	4	0	0	0	58	1	1
1490	1	68	0	2	0	0	1	1	2	1	5	0	0	0	0	0	0	0	2	0	7.8408	4	4	4	0	0	0	51	0	0
1491	0	67	0	2	0	0	1	1	2	1	5	0	0	0	0	0	0	0	1	0	7.8408	4	4	4	0	0	0	51	0	0
1492	0	49	0	2	1	0	0	1	1	1	5	0	0	0	0	0	0	0	1	0	7.8408	4	4	4	0	0	0	30	0	0
1493	0	27	1	2	2	1	1	1	2	1	4	1	0	0	0	0	0	0	3	0	7.8408	4	4	4	0	0	0	47	1	3
1494	1	67	0	2	2	1	0	1	1	1	2	0	0	0	0	0	0	0	2	0	7.8408	4	4	4	0	0	0	45	0	0
1495	0	63	0	2	1	0	1	1	1	1	2	0	0	0	0	0	0	0	6	0	7.8408	4	4	4	0	0	0	61	1	3
1496	2	16	0	2	1	0	1	0	0	1	2	0	0	0	0	1	1	0	29	1	7.55	4	4	3	0	0	1	58	1	13
1497	0	66	0	2	1	0	0	1	1	1	1	0	0	0	0	0	0	0	2	0	7.8408	4	4	4	0	0	0	41	0	0
1498	0	47	1	2	2	0	0	1	2	1	1	1	0	0	0	0	1	0	11	0	7.8408	4	4	4	0	1	1	56	1	0
1499	1	6	0	2	3	0	0	2	1	1	1	0	0	0	0	0	0	0	1	0	7.8408	4	4	4	0	0	0	57	0	0
1500	0	56	0	2	3	0	1	1	2	1	5	0	0	0	0	0	0	0	3	0	7.8408	4	4	4	0	0	0	54	0	0
1501	0	70	0	2	1	1	1	1	2	1	1	1	0	0	0	0	0	0	3	0	7.8408	4	4	4	0	0	0	96	1	2
1502	0	31	1	2	1	1	0	0	2	1	1	1	0	0	0	1	1	1	41	1	6.6132	3	4	3	0	0	1	8	1	16
1503	0	57	0	2	2	0	0	1	1	1	3	0	0	0	0	0	0	0	1	0	7.8408	4	4	4	0	0	0	44	0	0
1504	1	24	0	2	2	1	1	1	2	1	4	1	0	0	0	0	0	0	1	0	7.8408	4	4	4	0	0	0	143	1	2
1505	0	78	0	2	3	0	0	1	1	1	5	0	0	0	0	0	0	0	1	0	7.8408	4	4	4	0	0	0	58	0	0
1506	0	57	0	2	2	1	0	1	1	1	2	0	0	0	0	0	0	0	4	0	7.8408	4	4	4	0	0	0	46	0	0
1507	0	78	0	2	2	0	0	1	2	1	1	0	0	0	0	0	0	0	6	0	7.8408	4	4	4	0	0	0	48	1	2
1508	0	64	0	2	1	0	0	2	2	1	1	0	0	0	0	0	0	0	8	0	7.8408	4	4	4	0	0	0	85	0	0
1509	0	33	0	2	2	2	0	1	2	1	4	1	0	0	0	0	0	0	6	0	7.55	4	4	3	0	0	1	45	1	0
1510	0	81	1	2	2	1	0	1	2	1	4	1	0	0	0	1	1	0	22	1	7.8408	4	4	4	0	0	0	41	1	0
1511	0	35	1	2	3	0	0	1	1	1	3	0	0	0	0	0	0	0	2	0	7.8408	4	4	4	0	0	0	71	0	0
1512	0	52	0	1	3	1	0	1	1	1	2	0	0	0	1	0	0	0	18	1	7.8408	4	4	4	0	0	0	42	1	2
1513	0	26	0	1	2	1	1	2	2	1	1	1	0	0	0	0	1	0	11	0	7.8408	4	4	4	0	1	1	42	1	4
1514	0	61	0	1	3	0	0	1	2	1	1	0	0	0	0	1	0	0	11	0	7.8408	4	4	4	0	0	0	45	1	2
1515	0	79	0	2	0	0	1	1	2	1	1	0	0	0	0	0	0	0	3	0	7.8408	4	4	4	0	0	0	46	1	2
1516	0	60	0	2	1	0	0	1	1	1	3	0	0	0	0	0	0	0	1	0	7.8408	4	4	4	0	0	0	32	0	0
1517	2	12	1	1	1	1	0	0	0	1	4	1	0	0	0	1	0	0	18	1	7.8408	4	4	4	0	0	0	77	1	2
1518	2	2	0	2	0	0	0	0	0	1	1	0	0	0	0	0	0	0	1	0	7.8408	4	4	4	0	0	0	73	0	0
1519	0	23	0	2	3	0	0	1	1	1	3	0	0	0	0	0	0	0	2	0	7.8408	4	4	4	0	0	0	44	0	0
1520	1	54	0	2	0	0	0	1	1	1	1	0	0	0	0	0	0	0	6	0	7.8408	4	4	4	0	1	0	102	0	0
1521	0	21	0	2	1	0	1	1	2	1	1	1	0	0	0	0	0	0	1	0	7.8408	4	4	4	0	1	0	50	0	0
1522	0	60	0	2	2	2	0	1	1	1	4	1	0	0	0	0	0	0	5	0	7.8408	4	4	4	0	0	0	62	0	0
1523	0	41	0	2	1	0	1	1	1	1	4	1	0	0	0	0	0	0	3	0	7.8408	4	4	4	0	1	0	89	1	0
1524	0	50	0	1	3	2	1	1	1	1	1	0	0	0	0	0	0	0	2	0	7.8408	4	4	4	0	0	0	69	0	0
1525	0	58	0	1	0	0	1	1	1	1	4	1	0	0	0	0	0	0	1	0	7.8408	4	4	4	0	0	0	29	0	0
1526	0	40	1	1	0	0	1	1	2	1	1	0	0	0	0	0	0	0	1	0	7.8408	4	4	4	0	0	0	40	0	0
1527	0	49	0	2	0	0	0	1	2	1	1	1	0	0	0	0	0	0	2	0	7.8408	4	4	4	0	0	0	47	0	0
1528	0	63	0	2	0	0	1	1	2	1	1	1	0	0	0	0	0	0	5	0	7.8408	4	4	4	0	1	0	88	1	3
1529	0	22	0	1	0	0	0	1	1	1	1	0	0	0	0	0	0	0	3	0	7.8408	4	4	4	0	0	0	71	1	2
1530	2	0	1	1	0	0	0	0	0	1	1	0	0	0	1	0	0	0	9	0	7.8408	4	4	4	0	0	0	71	1	2
1531	0	40	0	1	3	2	0	1	2	1	1	0	0	0	0	1	0	0	18	1	5.9672	2	4	4	0	0	0	101	1	10
1532	0	31	0	2	0	0	0	1	2	1	1	0	0	0	0	0	0	0	2	0	7.8408	4	4	4	0	0	0	81	1	2
1533	0	35	0	2	1	0	0	1	1	1	4	1	0	0	0	0	0	0	2	0	7.8408	4	4	4	0	0	0	38	1	2
1534	0	19	0	2	2	1	0	1	2	1	1	1	0	0	0	1	0	0	14	0	7.55	4	4	3	0	0	1	70	1	4
1535	0	36	0	2	2	0	0	1	1	1	3	0	0	0	0	0	0	0	2	0	7.8408	4	4	4	0	0	0	37	0	0
1536	1	2	1	2	3	0	1	0	1	1	1	0	0	0	0	0	0	0	1	0	7.8408	4	4	4	0	0	0	42	1	2
1537	0	53	0	2	1	1	0	1	1	1	4	1	0	0	1	0	0	0	21	1	7.8408	4	4	4	0	0	0	51	1	0
1538	0	28	0	2	0	0	1	1	1	1	5	0	0	0	0	0	0	0	1	0	7.8408	4	4	4	0	0	0	66	0	0
1539	0	28	0	2	2	1	0	1	1	1	3	0	0	0	0	0	0	0	2	0	7.8408	4	4	4	0	0	0	36	0	0
1540	0	76	1	1	2	2	0	1	1	1	2	1	1	0	0	1	0	0	33	1	0	0	0	0	1	0	0	30	0	0
1541	0	57	1	2	0	2	0	1	1	1	1	0	0	0	0	0	0	0	3	0	7.8408	4	4	4	0	0	0	71	0	0
1542	0	20	1	2	1	2	0	1	2	1	4	1	0	0	1	0	0	0	30	1	7.8408	4	4	4	0	0	0	56	1	8
1543	0	19	1	2	0	0	1	1	1	1	4	1	0	0	0	0	0	0	1	0	7.8408	4	4	4	0	0	1	32	1	0
1544	0	57	1	2	2	2	0	1	1	1	4	1	0	0	0	0	0	0	1	0	7.8408	4	4	4	0	0	0	43	0	0
1545	0	25	0	1	3	2	0	1	1	1	3	1	0	0	0	0	0	0	2	0	7.8408	4	4	4	0	0	0	32	0	0
1546	0	29	0	1	0	1	0	0	2	1	1	1	0	0	0	1	0	0	21	1	7.8408	4	4	4	0	1	0	119	1	4
1547	2	5	0	1	0	1	0	0	0	1	1	1	0	0	0	0	0	1	14	0	7.8408	4	4	4	0	1	0	115	1	4
1548	0	58	1	2	1	2	0	1	1	1	3	0	0	0	0	0	0	0	2	0	7.8408	4	4	4	0	0	0	42	0	0
1549	0	25	0	2	0	2	0	1	2	1	1	1	0	0	0	1	0	0	17	1	7.8408	4	4	4	0	0	0	74	1	15
1550	0	29	0	2	1	1	0	1	2	1	5	0	0	0	0	0	0	0	5	0	7.8408	4	4	4	0	0	0	39	1	2
1551	0	66	0	2	1	2	1	1	2	1	1	0	0	0	0	0	0	0	1	0	7.8408	4	4	4	0	0	0	35	0	0
1552	1	89	0	2	2	0	0	1	1	1	2	0	0	0	0	0	0	0	2	0	7.8408	4	4	4	0	0	0	90	0	0
1553	0	60	1	1	0	1	0	1	2	1	1	1	0	0	0	0	0	0	3	0	7.8408	4	4	4	0	0	0	54	1	4
1554	0	64	0	1	0	0	0	1	2	1	1	0	0	0	0	0	0	0	6	0	7.8408	4	4	4	0	0	0	57	1	3
1555	0	46	0	1	2	0	0	2	2	1	1	1	0	0	0	0	1	0	10	0	7.55	4	4	3	0	0	1	41	1	2
1556	2	1	0	1	2	0	0	1	0	1	4	1	0	0	0	0	0	0	1	0	7.8408	4	4	4	0	0	0	80	1	2
1557	0	29	0	1	2	0	0	1	2	1	4	1	0	0	0	0	0	0	2	0	7.8408	4	4	4	0	0	0	80	0	0
1558	0	65	0	1	3	1	0	1	1	1	1	0	0	0	0	0	0	0	2	0	7.8408	4	4	4	0	0	0	52	0	0
1559	0	49	0	2	3	0	0	1	1	1	5	0	0	0	0	1	0	0	24	1	7.8408	4	4	4	0	1	0	98	1	11
1560	0	53	0	2	3	0	0	1	1	1	3	1	0	0	0	0	0	0	2	0	7.8408	4	4	4	0	0	0	77	1	3
1561	2	9	0	1	1	0	1	0	0	1	1	0	0	0	0	0	0	0	3	0	7.8408	4	4	4	0	0	0	37	0	0
1562	0	44	0	2	3	0	0	1	2	1	1	0	0	0	0	0	0	0	2	0	7.8408	4	4	4	0	0	0	33	0	0
1563	0	21	1	2	3	1	0	1	2	1	1	0	0	0	0	0	0	0	4	0	7.8408	4	4	4	0	0	0	61	1	0
1564	0	61	0	2	2	0	1	1	2	1	4	1	0	0	0	0	0	0	9	0	7.8408	4	4	4	0	0	0	42	1	3
1565	0	32	0	2	2	0	0	1	2	1	1	0	0	0	0	0	0	0	1	0	7.55	4	4	3	0	0	0	64	0	0
1566	0	66	1	2	2	0	1	1	1	1	3	0	0	0	0	0	0	0	3	0	7.8408	4	4	4	0	0	0	64	0	0
1567	0	29	0	2	3	2	1	1	2	1	5	0	0	0	0	0	0	0	1	0	7.8408	4	4	4	0	0	0	130	0	0
1568	1	8	0	2	3	2	1	1	2	1	5	0	0	0	0	0	0	0	1	0	7.8408	4	4	4	0	0	0	130	0	0
1569	0	29	0	2	3	1	1	1	2	1	1	0	0	0	0	0	0	0	1	0	7.8408	4	4	4	0	0	0	55	0	0
1570	2	3	1	2	0	0	0	2	0	1	6	0	0	0	0	0	0	0	1	0	7.8408	4	4	4	0	0	0	60	0	0
1571	0	38	0	2	1	0	0	1	1	1	4	1	0	0	0	0	0	0	2	0	7.8408	4	4	4	0	0	0	52	1	0
1572	1	74	0	1	0	0	1	1	1	1	3	0	0	0	0	0	0	0	2	0	7.8408	4	4	4	0	0	0	32	0	0
1573	0	64	0	1	3	1	1	1	1	1	5	0	0	0	0	0	0	0	3	0	7.8408	4	4	4	0	0	0	53	0	0
1574	0	19	1	2	0	0	0	1	2	1	5	0	0	0	0	0	0	0	2	0	7.8408	4	4	4	0	0	0	35	1	2
1575	1	75	0	1	2	0	0	1	1	1	2	0	0	0	0	0	0	0	2	0	7.8408	4	4	4	0	0	0	42	1	2
1576	0	43	0	1	2	0	0	1	1	1	2	0	0	0	0	0	0	0	2	0	7.8408	4	4	4	0	0	0	42	0	0
1577	0	26	1	1	1	0	0	1	2	1	1	1	0	0	0	1	0	0	18	1	7.8408	4	4	4	0	0	0	61	1	4
1578	0	69	0	2	0	0	0	1	1	1	4	1	0	0	0	1	0	0	21	1	7.8408	4	4	4	0	0	0	35	1	2
1579	0	59	1	2	1	0	1	1	2	1	1	0	0	0	0	0	0	0	1	0	7.8408	4	4	4	0	0	0	68	0	0
1580	2	4	0	2	2	1	1	1	0	1	1	0	0	0	0	0	0	0	1	0	7.8408	4	4	4	0	0	0	52	0	0
1581	0	66	1	2	2	0	1	2	1	1	3	0	1	0	0	1	0	0	75	1	0	0	0	0	1	0	0	62	0	0
1582	2	66	1	2	1	1	1	2	0	1	1	1	1	0	0	0	1	0	17	1	0	0	0	0	1	1	1	77	1	1
1583	0	56	0	2	1	0	0	1	2	1	5	1	1	0	1	1	0	1	75	1	0	0	0	0	1	1	0	59	0	0
1584	0	30	0	1	2	1	0	1	1	1	1	0	0	0	0	0	0	0	5	0	7.8408	4	4	4	0	0	0	56	1	0
1585	1	4	0	1	2	1	0	0	2	1	4	1	0	0	0	0	1	0	9	0	7.8408	4	4	4	0	0	0	62	1	0
1586	1	8	0	1	3	1	1	1	1	1	2	0	0	0	0	0	0	0	1	0	7.8408	4	4	4	0	0	0	49	0	0
1587	0	51	0	1	0	2	0	1	1	1	5	1	0	0	1	1	1	0	34	1	7.8408	4	4	4	0	0	0	51	1	11
1588	0	19	0	1	0	0	0	1	1	1	1	0	0	0	0	0	0	0	2	0	3.8028	0	4	3	0	1	0	55	1	2
1589	0	63	1	1	2	0	1	1	1	1	1	0	0	0	0	0	0	0	3	0	7.8408	4	4	4	0	0	0	47	0	0
1590	0	57	0	1	3	0	0	1	1	1	4	1	0	0	0	0	0	0	1	0	7.8408	4	4	4	0	0	0	69	0	0
1591	1	73	0	1	3	0	0	1	1	1	4	1	0	0	0	0	0	0	2	0	7.8408	4	4	4	0	0	0	69	0	0
1592	0	22	0	1	0	0	0	1	2	1	1	0	0	0	0	0	0	0	3	0	7.8408	4	4	4	0	0	0	46	1	2
1593	1	4	0	1	2	1	0	2	1	1	1	0	0	0	0	0	0	0	2	0	7.8408	4	4	4	0	0	0	61	0	0
1594	1	45	1	1	2	2	1	1	1	1	3	0	0	0	0	0	0	0	1	0	7.8408	4	4	4	0	0	0	24	0	0
1595	0	20	0	2	2	1	0	1	2	1	4	1	0	0	0	0	0	0	3	0	5.9672	2	4	4	0	0	0	85	1	2
1596	0	52	0	2	3	1	0	1	1	1	4	1	0	0	0	1	0	0	11	0	7.8408	4	4	4	0	0	0	48	0	0
1597	0	29	1	2	0	2	1	0	2	1	5	1	0	1	1	1	0	0	50	1	5.9672	2	4	4	1	1	0	106	1	33
1598	0	54	0	2	1	0	1	0	2	1	4	1	0	0	0	1	0	0	18	1	5.9672	2	4	4	0	1	0	113	1	4
1599	0	50	0	2	2	0	1	1	2	1	1	0	0	0	0	0	0	0	3	0	7.8408	4	4	4	0	0	0	67	1	2
1600	1	79	0	2	2	0	1	1	1	1	4	1	0	0	0	0	0	0	1	0	7.8408	4	4	4	0	0	0	63	0	0
1601	0	39	0	2	3	1	0	1	1	1	2	0	0	0	0	0	0	0	2	0	7.8408	4	4	4	0	0	0	44	0	0
1602	0	38	0	2	2	0	1	1	1	1	4	1	0	0	0	0	0	0	2	0	7.8408	4	4	4	0	1	0	41	1	2
1603	0	19	0	2	2	0	0	1	2	1	5	0	0	0	0	0	0	0	1	0	7.8408	4	4	4	0	0	0	48	1	2
1604	0	62	0	2	3	1	0	1	1	1	2	0	0	0	0	0	0	0	4	0	7.8408	4	4	4	0	0	0	44	0	0
1605	2	5	1	2	3	0	1	1	0	1	5	0	0	0	0	0	0	0	1	0	7.8408	4	4	4	0	0	0	63	0	0
1606	1	28	0	2	3	0	1	1	1	1	5	0	0	0	0	0	0	0	3	0	7.8408	4	4	4	0	0	0	63	0	0
1607	0	50	0	2	3	1	0	1	2	1	1	1	0	0	0	1	0	0	10	0	7.8408	4	4	4	0	0	0	50	1	3
1608	0	23	0	2	0	1	0	1	1	1	4	1	0	0	0	0	0	0	2	0	7.8408	4	4	4	0	0	0	30	1	0
1609	1	21	0	2	0	1	0	0	1	1	4	1	0	0	1	0	0	0	17	1	7.55	4	4	3	0	0	0	59	1	7
1610	0	19	0	2	1	1	0	1	2	1	1	0	0	0	0	0	0	0	2	0	7.8408	4	4	4	0	0	0	49	0	0
1611	0	28	0	2	2	0	0	1	2	1	1	1	0	0	0	0	0	0	2	0	7.8408	4	4	4	0	0	0	54	1	2
1612	0	28	0	2	2	0	0	1	1	1	4	1	0	0	0	0	0	0	1	0	7.8408	4	4	4	0	0	0	62	1	0
1613	2	2	0	2	2	0	0	1	0	1	4	1	0	0	0	0	0	0	1	0	7.8408	4	4	4	0	0	0	62	0	0
1614	1	4	0	2	3	1	0	2	1	1	1	0	0	0	0	0	0	0	1	0	7.8408	4	4	4	0	0	0	32	0	0
1615	0	69	1	2	0	2	1	1	1	1	1	0	0	0	0	0	0	0	2	0	7.8408	4	4	4	0	0	0	94	0	0
1616	0	35	0	2	1	1	0	1	1	1	4	1	0	0	0	0	0	0	2	0	7.8408	4	4	4	0	0	0	52	1	0
1617	1	78	0	2	2	1	0	1	2	1	1	1	0	0	1	1	1	0	41	1	7.8408	4	4	4	0	0	1	68	1	37
1618	1	86	1	2	1	0	0	1	1	1	4	1	0	0	0	0	0	0	5	0	7.8408	4	4	4	0	0	0	70	1	0
1619	0	73	1	2	1	1	0	1	1	1	3	0	0	0	0	0	0	0	1	0	7.8408	4	4	4	0	0	0	75	0	0
1620	0	27	0	2	1	0	0	1	2	1	1	0	0	0	0	0	0	0	1	0	7.8408	4	4	4	0	0	0	81	0	0
1621	1	28	0	2	1	0	0	1	2	1	1	0	0	0	0	0	0	0	1	0	7.8408	4	4	4	0	0	0	81	0	0
1622	0	19	0	2	2	1	0	1	1	1	4	1	1	0	1	0	0	1	42	1	5.9672	2	4	4	1	1	0	77	1	0
1623	0	48	1	2	3	1	0	1	2	1	1	0	0	0	0	0	0	0	1	0	7.8408	4	4	4	0	0	0	55	0	0
1624	0	28	0	2	0	0	0	1	2	1	1	0	0	0	0	0	0	0	1	0	7.8408	4	4	4	0	0	0	33	0	0
1625	0	20	0	2	1	1	0	1	2	1	1	0	0	0	0	0	0	0	4	0	7.8408	4	4	4	0	0	0	56	1	3
1626	2	13	0	2	3	1	0	0	0	1	2	1	0	0	0	0	0	0	6	0	7.8408	4	4	4	0	0	0	79	1	3
1627	0	63	0	2	3	2	0	1	1	1	2	0	0	0	0	0	0	0	1	0	7.8408	4	4	4	0	0	0	82	0	0
1628	0	54	0	2	3	1	0	1	1	1	5	0	0	0	0	0	0	0	2	0	7.8408	4	4	4	0	0	0	61	0	0
1629	0	53	0	2	0	0	0	1	2	1	4	1	0	0	0	0	0	0	3	0	7.8408	4	4	4	0	0	0	44	0	0
1630	0	25	0	2	1	1	0	1	1	1	1	0	0	0	0	0	0	0	1	0	7.8408	4	4	4	0	0	0	77	0	0
1631	0	26	0	2	1	0	0	1	2	1	1	0	0	0	0	0	0	0	1	0	7.8408	4	4	4	0	0	0	56	0	0
1632	0	62	1	2	0	0	0	1	1	1	5	1	0	0	0	0	0	0	5	0	7.8408	4	4	4	0	0	0	58	1	2
1633	0	55	0	2	2	1	0	1	2	1	1	0	0	0	0	0	0	0	6	0	7.8408	4	4	4	0	0	0	33	1	2
1634	0	48	0	2	2	0	0	1	2	1	4	1	0	0	0	0	0	0	3	0	7.8408	4	4	4	0	0	0	55	0	0
1635	1	15	0	2	2	0	0	1	2	1	4	1	0	0	0	0	0	0	3	0	7.8408	4	4	4	0	0	0	55	0	0
1636	2	20	1	2	3	0	1	0	0	1	2	0	0	0	0	0	0	0	3	0	7.8408	4	4	4	0	0	0	43	0	0
1637	1	41	0	2	3	0	1	1	1	1	2	0	0	0	0	0	0	0	1	0	7.8408	4	4	4	0	0	0	43	0	0
1638	2	49	1	2	1	1	0	0	0	1	4	1	0	0	0	1	0	0	18	1	7.8408	4	4	4	0	0	0	71	1	3
1639	0	61	0	2	1	0	0	1	2	1	1	0	0	0	0	0	0	0	6	0	7.8408	4	4	4	0	1	0	93	1	3
1640	0	79	1	2	2	0	0	1	1	1	1	0	0	0	0	0	0	0	1	0	7.8408	4	4	4	0	0	0	39	0	0
1641	0	61	1	1	3	0	0	1	1	1	4	1	0	0	0	0	0	0	1	0	7.8408	4	4	4	0	0	0	53	0	0
1642	1	36	1	1	3	0	0	1	1	1	4	1	0	0	0	0	0	0	1	0	7.8408	4	4	4	0	0	0	53	0	0
1643	2	64	0	1	3	0	0	0	0	1	4	1	0	0	0	0	0	0	2	0	7.8408	4	4	4	0	0	0	53	0	0
1644	2	79	0	1	0	0	0	0	0	1	4	1	0	0	0	0	0	0	1	0	7.8408	4	4	4	0	0	0	38	0	0
1645	0	43	1	2	3	0	0	1	2	1	1	1	0	0	0	1	1	0	29	1	7.55	4	4	3	0	1	0	76	1	16
1646	1	4	0	1	2	1	0	0	1	1	5	1	0	0	0	0	0	1	10	0	7.8408	4	4	4	0	0	0	84	1	2
1647	0	39	0	1	3	0	0	1	1	1	2	0	0	0	0	0	0	0	1	0	7.8408	4	4	4	0	0	0	35	0	0
1648	2	0	1	1	3	0	0	1	0	1	2	0	0	0	0	0	0	0	1	0	7.8408	4	4	4	0	0	0	35	0	0
1649	0	23	1	2	1	2	0	1	1	1	4	1	0	0	0	0	0	0	4	0	7.8408	4	4	4	0	0	0	82	0	0
1650	0	21	0	2	2	1	0	1	2	1	5	1	0	0	0	0	0	0	1	0	7.8408	4	4	4	0	0	0	62	1	0
1651	0	19	0	2	1	1	0	1	2	1	1	0	0	0	0	0	0	0	3	0	7.8408	4	4	4	0	0	0	54	1	2
1652	0	33	0	2	1	1	0	1	1	1	2	0	0	0	0	0	0	0	3	0	7.8408	4	4	4	0	0	0	47	0	0
1653	0	22	1	2	2	1	0	0	2	1	1	1	0	0	1	1	1	1	34	1	4.502	2	2	4	1	1	1	88	1	62
1654	0	28	1	2	3	1	0	1	1	1	5	0	0	0	0	0	0	0	2	0	7.8408	4	4	4	0	0	0	55	0	0
1655	0	31	0	2	1	1	1	1	2	1	1	1	0	0	0	0	0	0	1	0	7.8408	4	4	4	0	0	0	51	1	2
1656	0	25	0	2	1	0	0	1	2	1	1	1	0	0	0	0	0	0	2	0	7.8408	4	4	4	0	0	0	69	1	0
1657	0	59	1	2	1	1	0	1	2	1	1	1	1	0	0	0	1	0	17	1	3.1878	2	1	2	1	0	1	52	1	2
1658	0	38	0	2	0	0	0	1	1	1	2	0	0	0	0	0	0	0	2	0	7.8408	4	4	4	0	0	0	68	0	0
1659	0	19	0	0	1	2	1	1	2	1	1	1	0	0	0	0	0	1	10	0	7.8408	4	4	4	0	0	1	36	1	0
1660	0	39	0	0	2	0	0	0	1	1	2	0	0	0	0	0	0	0	3	0	7.8408	4	4	4	0	0	0	27	0	0
1661	2	17	0	0	2	0	0	0	0	1	2	0	0	0	0	0	0	0	2	0	7.8408	4	4	4	0	0	0	27	0	0
1662	0	27	1	1	0	0	0	1	2	1	1	0	0	0	0	0	0	0	2	0	7.8408	4	4	4	0	0	0	43	0	0
1663	0	48	1	1	2	0	0	1	2	1	1	0	0	0	0	0	0	0	5	0	7.8408	4	4	4	0	0	1	58	1	4
1664	0	44	1	1	2	0	0	1	2	1	1	0	0	0	0	0	0	0	5	0	7.8408	4	4	4	0	0	0	38	1	2
1665	0	20	1	1	2	1	0	0	1	1	4	1	0	0	0	0	0	0	12	0	7.8408	4	4	4	0	1	0	151	1	16
1666	0	57	0	1	3	0	1	1	1	1	5	0	0	0	0	0	0	0	2	0	7.8408	4	4	4	0	0	0	38	0	0
1667	0	25	1	1	0	0	0	1	2	1	1	0	0	0	0	0	0	0	3	0	7.8408	4	4	4	0	0	0	47	0	0
1668	2	6	0	1	3	1	1	0	0	1	5	1	0	0	1	0	0	0	21	1	7.55	4	4	3	0	1	0	116	1	6
1669	0	48	1	1	3	1	1	0	2	1	1	1	0	0	0	1	1	0	33	1	5.4388	3	2	4	1	1	1	65	1	7
1670	0	52	0	2	0	0	0	1	2	1	1	0	0	0	0	0	0	0	1	0	7.8408	4	4	4	0	0	0	44	1	0
1671	2	34	1	2	3	0	0	0	0	1	1	1	0	0	0	1	0	0	24	1	7.8408	4	4	4	0	1	1	125	1	8
1672	0	57	1	2	0	1	0	1	1	1	1	0	0	0	0	1	0	0	11	0	7.8408	4	4	4	0	1	0	97	1	2
1673	0	66	1	2	0	0	0	1	2	1	1	0	0	0	0	0	0	0	2	0	7.8408	4	4	4	0	0	0	75	0	0
1674	0	54	1	2	2	2	0	1	2	1	1	1	1	0	0	1	0	1	29	1	7.55	4	4	3	0	1	0	88	1	52
1675	0	30	1	2	3	0	0	1	2	1	1	1	0	0	0	0	0	0	3	0	7.8408	4	4	4	0	0	0	94	0	0
1676	0	20	0	2	0	1	0	1	1	1	3	0	0	0	0	0	0	0	1	0	7.8408	4	4	4	0	0	0	56	0	0
1677	0	62	0	2	1	0	0	1	1	1	3	0	0	0	0	0	0	0	1	0	7.8408	4	4	4	0	0	0	51	0	0
1678	0	51	1	2	3	0	1	1	1	1	4	1	0	0	0	0	0	0	4	0	7.8408	4	4	4	0	0	1	82	1	0
1679	0	81	1	2	1	1	1	1	1	1	4	1	0	0	0	0	0	0	4	0	7.8408	4	4	4	0	0	0	96	0	0
1680	2	33	0	2	1	2	1	0	0	1	2	0	0	0	0	0	0	0	4	0	7.8408	4	4	4	0	0	0	101	1	0
1681	0	79	1	2	1	0	0	1	1	1	5	0	0	0	0	0	0	0	1	0	7.8408	4	4	4	0	0	0	70	0	0
1682	0	84	1	1	0	0	1	0	1	1	4	1	0	0	1	1	0	0	29	1	7.8408	4	4	4	0	1	0	94	1	12
1683	0	35	1	1	1	1	0	1	1	1	1	0	0	0	0	0	0	0	2	0	7.8408	4	4	4	0	0	0	35	0	0
1684	0	52	1	1	1	0	0	1	1	1	3	0	0	0	0	0	0	0	1	0	7.8408	4	4	4	0	0	0	33	0	0
1685	0	88	1	1	0	0	0	1	1	1	1	0	0	0	0	0	0	0	2	0	7.55	4	4	3	0	0	0	39	1	2
1686	0	31	0	1	0	1	0	0	1	1	2	0	0	0	0	0	0	0	1	0	7.8408	4	4	4	0	0	0	45	0	0
1687	0	36	1	1	2	0	0	1	2	1	1	1	0	0	1	1	0	0	36	1	7.8408	4	4	4	0	0	0	35	1	2
1688	0	85	0	2	3	0	0	1	1	1	2	0	0	0	1	1	1	0	34	1	7.8408	4	4	4	0	0	0	41	1	14
1689	0	40	1	1	1	0	0	1	1	1	4	1	0	0	0	0	0	0	1	0	7.8408	4	4	4	0	0	0	30	0	0
1690	0	75	1	2	3	0	0	1	1	1	5	0	0	0	0	0	0	0	1	0	7.8408	4	4	4	0	0	0	37	0	0
1691	0	54	0	2	2	0	0	1	1	1	2	0	0	0	0	0	0	0	6	0	7.8408	4	4	4	0	0	0	59	0	0
1692	0	59	1	2	0	1	1	1	1	1	2	0	0	0	0	0	0	0	1	0	7.8408	4	4	4	0	0	0	41	0	0
1693	0	53	1	2	1	0	0	1	1	1	4	1	0	0	0	0	0	0	1	0	7.8408	4	4	4	0	0	0	40	1	2
1694	0	55	0	2	2	0	1	1	2	1	4	1	0	0	0	0	0	0	2	0	7.8408	4	4	4	0	0	0	48	1	4
1695	1	69	0	2	2	1	0	1	1	1	1	0	0	0	0	0	1	0	9	0	7.8408	4	4	4	0	0	0	55	1	0
1696	0	39	1	2	0	1	1	1	1	1	1	0	0	0	0	0	0	0	1	0	7.8408	4	4	4	0	0	0	53	0	0
1697	2	39	0	2	0	1	1	1	0	1	1	0	0	0	0	0	0	0	1	0	7.8408	4	4	4	0	0	0	53	0	0
1698	0	53	0	2	1	0	0	0	1	1	4	1	0	0	0	0	0	0	2	0	7.8408	4	4	4	0	0	0	63	1	2
1699	1	81	1	2	1	0	0	1	1	1	2	1	0	0	0	0	0	1	27	1	6.6132	3	4	3	1	0	1	60	1	14
1700	0	53	0	2	1	0	0	1	1	1	2	1	0	0	0	0	0	0	2	0	7.8408	4	4	4	0	0	0	60	0	0
1701	0	55	1	2	1	1	0	1	2	1	5	0	0	0	1	0	0	0	17	1	7.8408	4	4	4	0	0	0	82	1	2
1702	0	55	1	2	1	2	0	1	2	1	1	0	0	0	0	0	0	0	4	0	7.8408	4	4	4	0	0	0	86	0	0
1703	0	63	0	2	1	0	0	1	2	1	1	0	0	0	0	0	0	0	1	0	7.8408	4	4	4	0	0	0	35	0	0
1704	1	91	1	2	1	0	0	2	2	1	1	0	0	0	0	1	1	0	26	1	5.9672	2	4	4	1	0	1	35	1	57
1705	0	49	1	2	2	0	1	1	2	1	1	1	0	0	0	1	0	0	14	0	7.8408	4	4	4	0	0	0	49	1	4
1706	0	59	1	2	2	0	1	1	2	1	1	1	0	0	0	0	0	0	5	0	7.8408	4	4	4	0	0	0	55	1	0
1707	2	79	1	2	2	0	0	0	0	1	4	1	0	0	0	0	0	0	1	0	7.8408	4	4	4	0	1	0	61	0	0
1708	0	74	0	2	2	0	0	1	1	1	4	1	0	0	0	0	0	0	4	0	7.8408	4	4	4	0	1	0	59	0	0
1709	0	34	0	2	2	0	1	1	2	1	1	1	0	0	0	0	0	0	12	0	7.55	4	4	3	0	0	1	59	1	17
1710	0	21	0	2	1	2	1	1	1	1	4	1	0	0	0	0	0	0	3	0	7.8408	4	4	4	0	0	0	47	1	2
1711	0	54	1	2	0	0	0	2	2	1	1	1	0	0	0	0	1	0	10	0	7.8408	4	4	4	0	0	1	37	1	2
1712	0	19	1	1	3	2	0	1	2	1	1	1	0	0	0	0	0	0	3	0	7.8408	4	4	4	0	0	0	80	0	0
1713	0	25	0	1	3	2	0	1	1	1	1	0	0	0	0	0	0	0	1	0	7.8408	4	4	4	0	0	0	31	0	0
1714	0	39	0	1	0	1	0	1	1	1	1	0	0	0	0	0	0	0	1	0	7.8408	4	4	4	0	0	0	48	0	0
1715	0	63	0	1	0	0	0	1	1	1	4	1	0	0	0	1	0	0	18	1	7.8408	4	4	4	0	0	0	36	1	2
1716	0	21	0	1	2	1	0	1	2	1	1	1	0	0	0	0	0	0	6	0	7.8408	4	4	4	0	0	0	35	1	3
1717	0	77	1	1	2	0	0	1	1	1	1	0	0	0	0	0	0	0	1	0	7.8408	4	4	4	0	0	0	42	0	0
1718	0	25	0	1	3	0	0	1	2	1	1	0	0	0	0	0	0	0	1	0	7.8408	4	4	4	0	1	0	108	0	0
1719	2	78	0	1	3	0	0	0	0	1	2	0	0	0	0	0	0	0	6	0	7.8408	4	4	4	0	0	0	48	0	0
1720	1	80	0	1	0	2	0	1	1	1	1	0	0	0	0	0	0	0	1	0	7.8408	4	4	4	0	0	0	34	0	0
1721	0	45	1	1	1	0	0	1	1	1	1	0	0	0	0	0	0	0	2	0	7.8408	4	4	4	0	0	0	38	0	0
1722	0	20	1	1	3	1	1	1	2	1	1	1	0	0	0	0	0	0	3	0	7.8408	4	4	4	0	0	0	72	1	3
1723	0	59	0	2	3	1	0	1	2	1	1	0	0	0	0	1	0	0	9	0	7.8408	4	4	4	0	0	0	78	1	3
1724	0	48	1	2	0	1	0	1	1	1	3	0	0	0	0	0	0	0	1	0	7.8408	4	4	4	0	0	0	27	0	0
1725	0	24	1	2	1	2	1	0	2	1	1	1	1	0	1	1	0	0	75	1	2.6284	0	2	4	1	1	0	56	0	0
1726	0	54	1	2	2	1	0	1	2	1	1	1	0	0	0	1	0	0	16	1	7.8408	4	4	4	0	0	0	45	1	2
1727	1	11	1	2	2	1	0	1	2	1	1	0	0	0	0	0	0	0	2	0	7.8408	4	4	4	0	0	0	55	0	0
1728	0	51	0	2	1	0	0	1	2	1	1	1	0	0	0	1	0	0	18	1	7.8408	4	4	4	0	1	0	100	1	6
1729	0	49	0	2	2	0	0	1	1	1	2	0	0	0	0	0	0	0	1	0	7.8408	4	4	4	0	0	0	52	0	0
1730	1	70	1	2	2	0	0	1	1	1	5	0	0	0	1	1	0	1	41	1	7.8408	4	4	4	0	0	0	59	1	12
1731	0	58	0	2	2	1	0	1	2	1	1	0	0	0	0	0	0	0	1	0	7.8408	4	4	4	0	0	0	89	0	0
1732	0	79	1	2	2	1	1	1	1	1	5	0	0	0	0	0	0	0	1	0	7.8408	4	4	4	0	0	0	59	0	0
1733	1	74	0	2	2	1	1	1	1	1	5	0	0	0	0	0	0	0	2	0	7.8408	4	4	4	0	0	0	59	0	0
1734	0	67	0	2	0	0	1	1	2	1	1	0	0	0	0	0	0	0	6	0	7.8408	4	4	4	0	0	0	39	1	2
1735	2	92	0	2	2	0	1	1	0	1	4	1	0	0	0	0	0	0	1	0	7.8408	4	4	4	0	0	0	85	1	0
1736	0	59	0	2	0	0	0	1	1	1	2	0	0	0	0	0	0	0	1	0	7.8408	4	4	4	0	0	0	48	0	0
1737	0	58	0	2	0	1	0	1	2	1	1	0	0	0	0	0	0	0	2	0	7.8408	4	4	4	0	0	0	72	1	2
1738	0	58	1	2	1	0	0	1	1	1	5	0	0	0	0	1	0	0	18	1	7.8408	4	4	4	0	0	0	43	1	2
1739	0	20	0	2	1	0	0	1	2	1	1	0	0	0	0	0	0	0	2	0	7.8408	4	4	4	0	0	0	54	0	0
1740	0	61	0	2	2	2	0	1	1	1	4	1	0	0	0	0	0	1	21	1	7.8408	4	4	4	0	1	0	96	1	7
1741	0	77	1	2	2	2	0	1	1	1	1	0	0	0	0	0	0	0	4	0	7.8408	4	4	4	0	0	0	59	1	4
1742	0	45	1	2	0	1	0	0	2	1	1	0	0	0	0	1	0	1	29	1	6.904	3	4	4	0	0	0	36	1	3
1743	0	40	1	2	3	0	1	1	2	1	1	1	0	0	0	1	0	0	11	0	7.55	4	4	3	0	1	0	79	1	2
1744	0	26	1	2	0	0	1	0	2	1	1	0	0	0	0	1	1	0	32	1	7.55	4	4	3	0	0	0	60	1	3
1745	1	6	0	2	2	0	0	0	1	1	6	1	0	0	0	0	0	0	1	0	7.8408	4	4	4	0	0	0	94	0	0
1746	0	72	1	2	3	0	0	0	2	1	1	0	1	0	0	0	1	0	9	0	0	0	0	0	1	0	1	31	0	0
1747	0	19	1	0	3	0	0	0	2	1	1	1	0	0	1	1	0	1	27	1	6.6132	3	4	3	0	1	1	55	1	13
1748	2	21	0	1	0	2	0	0	0	1	1	1	0	0	0	0	0	0	2	0	7.8408	4	4	4	0	0	0	37	1	1
1749	0	32	0	1	1	1	1	1	2	1	1	0	0	0	0	0	0	0	2	0	7.8408	4	4	4	0	0	0	33	0	0
1750	0	29	0	1	2	0	0	1	1	1	1	0	0	0	0	0	0	0	1	0	7.8408	4	4	4	0	0	0	36	0	0
1751	0	21	0	1	3	2	0	1	2	1	1	1	0	0	0	0	0	0	5	0	7.8408	4	4	4	0	1	0	49	1	2
1752	1	4	0	1	3	0	0	1	2	1	4	1	0	0	0	0	0	0	1	0	7.8408	4	4	4	0	0	0	65	0	0
1753	0	22	0	1	3	1	0	1	2	1	1	0	0	0	0	0	0	0	1	0	7.8408	4	4	4	0	0	0	47	1	2
1754	0	39	1	1	0	2	0	1	2	1	1	1	0	0	0	1	1	0	45	1	7.8408	4	4	4	1	0	1	54	1	10
1755	1	1	1	1	1	0	0	1	1	1	4	1	0	0	0	0	0	0	3	0	7.8408	4	4	4	0	0	0	38	1	3
1756	0	33	0	1	1	0	0	1	1	1	4	1	0	0	0	0	0	0	2	0	7.8408	4	4	4	0	0	0	38	0	0
1757	2	15	0	1	1	1	0	1	0	1	5	1	0	0	1	0	0	0	11	0	7.55	4	4	3	0	1	0	63	1	13
1758	0	47	1	1	1	1	0	1	1	1	5	1	0	0	0	1	0	0	10	0	7.8408	4	4	4	0	0	0		1	12
1759	0	37	0	1	1	0	0	1	1	1	4	1	0	0	0	0	0	1	9	0	7.8408	4	4	4	0	0	1	36	1	3
1760	2	19	1	1	3	2	1	1	0	1	3	0	0	0	0	0	0	0	1	0	7.8408	4	4	4	0	0	0	41	0	0
1761	1	28	1	1	3	2	1	1	1	1	3	0	0	0	0	0	0	0	1	0	7.8408	4	4	4	0	0	0	41	0	0
1762	0	23	1	1	0	2	0	1	2	1	1	1	0	0	0	0	0	0	3	0	7.8408	4	4	4	0	0	0	51	1	2
1763	0	66	0	1	1	0	1	1	1	1	2	0	0	0	0	0	0	1	10	0	7.8408	4	4	4	0	0	0	63	1	8
1764	0	29	0	1	1	1	0	1	2	1	5	0	0	0	0	1	0	0	16	1	7.8408	4	4	4	0	0	0	39	1	3
1765	0	20	1	1	2	2	0	1	1	1	4	1	0	0	0	0	0	0	2	0	7.8408	4	4	4	0	0	0	47	0	0
1766	0	46	0	1	3	0	0	1	1	1	2	0	0	0	0	0	0	0	1	0	7.8408	4	4	4	0	0	0	66	0	0
1767	2	13	0	1	3	0	0	1	0	1	2	0	0	0	0	0	0	0	2	0	7.8408	4	4	4	0	0	0	66	0	0
1768	0	54	0	1	0	0	0	1	1	1	3	0	0	0	0	0	0	0	1	0	7.8408	4	4	4	0	0	0	30	0	0
1769	2	20	0	1	0	0	0	0	0	1	4	1	0	0	0	1	0	0	11	0	7.8408	4	4	4	0	0	0	46	1	2
1770	2	85	1	1	0	1	0	0	0	1	5	1	0	0	1	0	0	1	25	1	7.55	4	4	3	0	1	0	101	1	3
1771	0	18	1	1	1	2	0	1	2	1	4	1	0	0	0	0	0	0	3	0	7.8408	4	4	4	0	0	0	78	1	2
1772	0	32	0	1	2	1	1	1	2	1	1	1	0	0	0	1	1	1	27	1	7.8408	4	4	4	0	0	1	93	1	14
1773	0	39	0	1	2	0	1	1	2	1	1	1	0	0	0	0	0	0	3	0	7.8408	4	4	4	0	0	0	40	1	4
1774	2	35	1	1	2	1	1	0	0	1	3	0	0	0	0	0	0	0	1	0	7.8408	4	4	4	0	0	0	27	0	0
1775	0	25	1	1	2	1	1	1	1	1	3	0	0	0	0	0	0	0	2	0	7.8408	4	4	4	0	0	0	27	0	0
1776	0	60	0	1	2	0	1	1	2	1	1	0	0	0	0	1	0	0	17	1	7.8408	4	4	4	0	0	0	62	0	0
1777	0	25	0	1	2	0	0	1	2	1	1	0	0	0	0	0	0	0	3	0	7.8408	4	4	4	0	0	0	24	0	0
1778	0	62	0	2	3	0	0	1	2	1	4	1	0	1	1	1	1	1	57	1	3.4786	2	1	3	1	1	1	51	1	54
1779	1	2	0	2	3	1	1	0	2	1	1	0	0	0	0	0	0	0	1	0	7.8408	4	4	4	0	0	0	35	0	0
1780	0	31	1	2	0	1	0	1	2	1	1	1	0	0	0	0	0	0	2	0	7.8408	4	4	4	0	0	0	46	0	0
1781	0	32	0	2	0	2	1	0	1	1	1	0	0	0	0	0	0	0	1	0	7.8408	4	4	4	0	0	0	39	0	0
1782	0	24	0	2	1	0	1	1	2	1	1	0	0	0	0	0	0	0	1	0	7.8408	4	4	4	0	0	0	68	1	3
1783	1	2	0	2	1	0	1	1	2	1	1	0	0	0	0	0	0	0	1	0	7.8408	4	4	4	0	0	0	68	1	3
1784	0	28	0	2	1	0	0	1	2	1	1	1	0	0	0	0	0	0	2	0	7.8408	4	4	4	0	0	0	71	0	0
1785	0	38	0	2	1	0	1	1	2	1	1	1	0	0	0	0	0	0	3	0	7.8408	4	4	4	0	0	0	68	0	0
1786	0	54	0	2	3	0	0	1	1	1	5	0	0	0	0	0	0	0	1	0	7.8408	4	4	4	0	0	0	37	0	0
1787	0	34	0	2	3	1	1	1	2	1	1	1	0	0	0	1	1	0	29	1	7.1082	4	3	4	0	1	0	96	1	7
1788	0	48	0	2	3	0	1	1	2	1	1	0	0	0	0	0	0	0	1	0	7.8408	4	4	4	0	0	0	42	0	0
1789	0	47	1	2	0	1	0	1	2	1	1	0	0	0	0	0	0	0	2	0	7.8408	4	4	4	0	0	0	39	1	2
1790	0	78	1	2	0	0	0	1	1	1	2	0	0	0	0	0	0	0	1	0	7.8408	4	4	4	0	0	0	45	0	0
1791	0	78	1	2	0	0	0	1	2	1	1	1	0	0	0	0	0	0	6	0	7.8408	4	4	4	0	0	0	47	1	6
1792	1	59	1	2	0	1	1	1	2	1	1	0	0	0	0	0	0	0	2	0	7.8408	4	4	4	0	0	0	47	0	0
1793	0	55	0	2	0	1	1	1	2	1	1	0	0	0	0	0	0	0	1	0	7.8408	4	4	4	0	0	0	50	0	0
1794	0	23	1	2	0	0	0	1	2	1	1	1	0	0	0	0	0	1	17	1	7.8408	4	4	4	0	0	0	42	1	4
1795	0	38	1	2	1	1	0	1	1	1	5	1	0	0	0	0	0	0	1	0	7.8408	4	4	4	0	0	0	88	0	0
1796	0	31	0	2	2	1	0	1	1	1	4	1	0	0	0	0	0	0	3	0	7.8408	4	4	4	0	0	0	46	1	2
1797	0	25	1	2	0	2	0	2	2	1	1	1	0	0	0	0	1	0	20	1	7.8408	4	4	4	0	0	1	48	1	12
1798	0	20	1	2	1	0	1	1	1	1	1	0	0	0	0	0	0	0	2	0	7.8408	4	4	4	0	0	0	44	0	0
1799	0	25	1	2	2	2	0	1	2	1	1	0	0	0	0	0	0	0	2	0	7.8408	4	4	4	0	1	0	51	1	1
1800	0	40	1	2	2	0	0	1	2	1	4	1	0	0	1	1	0	0	26	1	7.8408	4	4	4	0	0	0	73	1	8
1801	0	61	0	2	2	0	0	1	2	1	1	0	0	0	0	0	0	0	1	0	7.8408	4	4	4	0	0	0	58	0	0
1802	0	66	0	2	2	0	0	1	2	1	1	1	0	0	0	1	0	1	25	1	7.8408	4	4	4	0	0	0	61	1	9
1803	0	30	0	2	3	0	0	1	1	1	4	1	0	0	0	0	0	0	2	0	7.8408	4	4	4	0	0	0	44	0	0
1804	0	77	1	2	3	0	0	1	2	1	1	0	0	0	0	0	0	0	1	0	7.8408	4	4	4	0	0	0	74	0	0
1805	0	31	1	2	3	0	0	1	2	1	1	0	0	0	0	0	0	0	2	0	7.8408	4	4	4	0	0	0	48	0	0
1806	0	50	0	2	0	1	0	1	2	1	1	0	0	0	0	0	0	0	1	0	7.8408	4	4	4	0	0	0	26	0	0
1807	0	60	1	2	0	0	0	1	2	1	1	0	0	0	0	1	0	0	16	1	7.55	4	4	3	0	0	0	44	1	2
1808	0	20	1	2	1	1	0	1	2	1	1	0	0	0	0	0	0	0	1	0	7.8408	4	4	4	0	0	0	59	0	0
1809	0	61	0	2	2	0	0	1	2	1	1	1	0	0	0	1	0	1	29	1	7.55	4	4	3	0	0	0	39	1	24
1810	0	25	0	2	2	1	0	1	2	1	1	1	0	0	0	0	0	0	3	0	7.8408	4	4	4	0	0	0	67	1	5
1811	0	62	1	2	2	0	0	1	2	1	1	1	0	0	0	1	0	0	24	1	7.55	4	4	3	1	1	0	102	1	87
1812	0	46	1	2	2	2	0	1	1	1	1	0	0	0	0	0	0	0	4	0	7.8408	4	4	4	0	0	0	54	0	0
1813	0	25	0	2	0	1	0	1	1	1	2	0	0	0	0	0	0	0	1	0	6.3756	4	2	4	0	0	0	46	1	2
1814	0	68	0	2	0	0	1	1	2	1	4	1	0	0	1	0	0	0	17	1	7.8408	4	4	4	0	0	0	56	1	0
1815	0	22	0	2	0	2	0	1	1	1	2	0	0	0	0	0	0	0	5	0	4.0936	0	4	4	0	0	0	38	1	2
1816	0	70	1	2	1	0	0	1	2	1	1	0	0	0	0	0	0	0	3	0	7.8408	4	4	4	0	0	0	42	0	0
1817	0	25	0	2	1	0	0	1	2	1	4	1	0	0	0	0	0	0	2	0	7.8408	4	4	4	0	0	0	80	0	0
1818	2	6	1	2	1	0	0	1	0	1	4	1	0	0	0	0	0	0	4	0	7.55	4	4	3	0	0	0	80	0	0
1819	2	4	1	2	2	1	1	1	0	1	4	1	0	0	0	0	0	0	1	0	7.55	4	4	3	0	0	0	76	0	0
1820	0	50	0	2	2	1	1	1	1	1	4	1	0	0	0	0	0	0	1	0	7.8408	4	4	4	0	0	0	76	0	0
1821	2	49	0	2	3	1	1	1	0	1	1	0	0	0	0	0	0	0	1	0	7.8408	4	4	4	0	0	0	81	0	0
1822	1	24	0	2	3	1	1	1	1	1	1	0	0	0	0	0	0	0	1	0	7.8408	4	4	4	0	0	0	81	0	0
1823	0	23	0	2	3	1	1	1	1	1	1	0	0	0	0	0	0	0	1	0	7.8408	4	4	4	0	0	0	81	0	0
1824	0	54	0	2	3	1	0	1	2	1	1	1	0	0	0	0	0	0	6	0	7.8408	4	4	4	0	0	0	105	1	0
1825	0	46	1	2	3	0	0	1	2	1	1	0	0	0	0	0	0	0	1	0	7.8408	4	4	4	0	1	0	116	1	2
1826	0	35	0	2	2	1	0	1	2	1	1	1	0	0	0	0	0	0	1	0	7.8408	4	4	4	0	0	0	45	1	2
1827	0	65	0	2	3	2	0	1	2	1	1	1	0	0	0	1	0	0	17	1	7.8408	4	4	4	0	0	1	71	1	3
1828	0	46	0	2	2	0	0	1	2	1	1	1	0	0	0	1	0	0	14	0	7.8408	4	4	4	0	1	0	106	1	2
1829	0	41	1	2	0	0	0	1	1	1	3	0	0	0	0	0	0	0	1	0	7.8408	4	4	4	0	0	0	37	0	0
1830	1	61	1	2	0	0	0	1	1	1	3	0	0	0	0	0	0	0	1	0	7.8408	4	4	4	0	0	0	37	0	0
1831	0	64	1	0	0	0	0	1	1	1	1	0	0	0	0	0	0	0	1	0	7.8408	4	4	4	0	0	0	21	0	0
1832	0	54	0	1	1	0	0	1	2	1	1	0	0	0	0	0	0	0	3	0	7.8408	4	4	4	0	0	0	50	0	0
1833	2	4	0	1	1	0	0	0	0	1	1	0	0	0	0	0	0	0	1	0	7.8408	4	4	4	0	0	0	48	0	0
1834	2	70	0	1	1	0	0	0	0	1	4	1	0	0	1	0	0	0	29	1	5.9672	2	4	4	0	1	0	58	1	30
1835	0	75	1	1	1	0	0	1	2	1	4	1	0	0	0	0	0	0	6	0	7.8408	4	4	4	0	1	0	55	1	3
1836	0	27	0	1	2	0	0	1	2	1	5	0	0	0	0	0	0	0	3	0	7.8408	4	4	4	0	0	0	44	0	0
1837	0	31	0	1	0	1	0	1	2	1	1	0	0	0	0	0	0	0	1	0	7.8408	4	4	4	0	0	0	54	0	0
1838	0	27	1	1	0	1	1	2	2	1	1	1	0	0	0	1	0	0	24	1	7.8408	4	4	4	0	1	1	96	1	19
1839	1	73	0	1	1	0	0	1	2	1	1	1	0	0	0	1	0	0	21	1	6.904	3	4	4	1	1	1	105	1	6
1840	0	51	0	1	1	0	0	2	2	1	5	1	0	0	0	1	0	0	21	1	7.55	4	4	3	0	1	1	117	1	3
1841	2	6	1	1	0	0	0	0	0	1	1	1	0	0	0	0	0	1	11	0	7.8408	4	4	4	0	1	0	100	1	4
1842	0	29	0	1	0	0	0	1	2	1	1	1	0	0	0	0	0	0	1	0	7.8408	4	4	4	0	1	0	100	0	0
1843	2	2	0	1	0	0	0	1	0	1	1	1	0	0	0	0	0	0	1	0	7.8408	4	4	4	0	1	0	100	1	2
1844	0	84	1	1	0	0	0	1	2	1	1	1	0	0	0	1	0	0	20	1	7.8408	4	4	4	1	1	0	131	1	34
1845	1	80	0	1	0	1	0	1	2	1	1	1	0	0	0	0	0	0	5	0	7.8408	4	4	4	0	0	1	57	1	10
1846	1	63	0	1	1	2	1	1	2	1	5	1	0	0	0	1	0	0	14	0	7.8408	4	4	4	0	0	0	60	1	4
1847	0	25	1	1	1	2	1	1	2	1	5	1	0	0	0	0	0	0	3	0	7.8408	4	4	4	0	0	0	60	1	2
1848	0	19	1	1	1	0	0	1	2	1	1	1	0	0	1	1	0	1	27	1	7.8408	4	4	4	0	1	1	99	1	9
1849	0	74	0	1	0	1	0	1	2	1	1	0	0	0	0	0	0	0	2	0	7.8408	4	4	4	0	0	0	44	0	0
1850	0	67	1	1	0	1	0	1	2	1	1	1	0	0	0	0	0	0	2	0	7.8408	4	4	4	0	0	0	77	1	6
1851	0	45	0	1	1	1	0	1	2	1	1	1	0	0	0	1	0	0	11	0	7.8408	4	4	4	0	1	0	69	1	3
1852	0	65	0	2	3	0	0	1	1	1	2	0	0	0	0	0	0	0	2	0	7.8408	4	4	4	0	0	0	66	0	0
1853	0	25	0	2	0	1	1	1	1	1	4	1	0	0	0	0	0	0	2	0	7.8408	4	4	4	0	0	0		0	0
1854	2	13	0	2	1	0	1	0	0	1	4	1	0	0	0	0	0	0	2	0	7.8408	4	4	4	0	0	0	88	1	2
1855	0	23	0	2	2	1	1	1	2	1	4	1	0	0	0	0	0	0	1	0	7.8408	4	4	4	0	0	0	71	0	0
1856	0	66	0	2	3	0	0	1	1	1	1	0	0	0	0	0	0	0	3	0	7.8408	4	4	4	0	0	0	30	0	0
1857	0	24	0	2	3	1	1	1	2	1	5	0	0	0	0	0	0	0	3	0	7.8408	4	4	4	0	0	0	38	0	0
1858	0	21	0	2	0	1	1	1	1	1	4	1	0	0	0	0	0	0	2	0	7.8408	4	4	4	0	0	0	43	0	0
1859	0	59	1	2	0	2	0	2	2	1	1	1	0	0	0	0	1	0	14	0	7.8408	4	4	4	0	0	1	55	1	21
1860	1	80	1	2	1	1	0	0	2	1	1	0	0	0	0	0	0	0	3	0	7.8408	4	4	4	0	0	0	57	1	2
1861	0	21	0	2	1	2	0	1	2	1	1	0	0	0	0	0	0	0	2	0	7.8408	4	4	4	0	0	0	34	1	0
1862	0	38	0	2	2	1	0	1	1	1	5	0	0	0	0	0	0	0	1	0	7.8408	4	4	4	0	0	0	52	1	0
1863	0	44	1	2	3	0	0	1	2	1	4	1	0	0	0	0	0	0	9	0	7.8408	4	4	4	0	0	0	76	1	0
1864	1	51	1	2	1	2	0	1	2	1	1	1	0	0	1	0	0	0	20	1	7.8408	4	4	4	0	0	0	72	1	7
1865	0	49	1	2	1	0	0	0	2	1	1	1	0	0	0	1	0	1	22	1	7.8408	4	4	4	0	0	0	64	1	2
1866	0	24	1	2	3	0	1	0	2	1	1	1	1	0	0	1	1	0	54	1	0	0	0	0	1	1	0	32	0	0
1867	0	21	1	0	1	0	1	1	2	1	5	1	1	0	1	0	0	0	30	1	4.7396	1	4	3	1	1	0	83	1	0
1868	1	21	0	0	1	0	1	1	2	1	5	1	0	0	0	0	0	0	6	0	7.8408	4	4	4	0	0	0	77	1	21
1869	0	30	1	0	2	0	1	1	2	1	1	1	0	0	0	0	0	0	4	0	7.8408	4	4	4	0	0	0	15	0	0
1870	0	39	0	1	1	2	0	1	2	1	1	0	0	0	0	0	0	0	2	0	7.8408	4	4	4	0	0	0	33	0	0
1871	0	25	0	1	1	0	0	0	2	1	1	0	0	0	0	0	0	0	2	0	7.8408	4	4	4	0	1	0	38	0	0
1872	0	56	1	1	0	2	1	1	1	1	5	1	0	0	0	1	0	0	20	1	7.8408	4	4	4	0	0	0	34	1	2
1873	0	37	0	1	1	1	0	1	2	1	1	0	0	0	0	0	0	0	2	0	7.8408	4	4	4	0	0	0	58	0	0
1874	2	56	0	1	1	1	1	2	0	1	1	1	0	0	0	1	0	0	14	0	7.8408	4	4	4	0	1	1	32	1	10
1875	2	71	0	1	2	0	1	1	0	1	1	0	0	0	0	0	0	0	2	0	7.8408	4	4	4	0	0	0	43	0	0
1876	0	33	1	1	2	2	0	1	2	1	1	1	0	0	0	0	0	1	9	0	7.8408	4	4	4	0	0	0	50	1	0
1877	0	47	0	1	3	0	0	1	2	1	1	0	0	0	0	0	0	0	2	0	7.8408	4	4	4	0	0	0	53	0	0
1878	1	18	0	1	3	0	1	0	1	1	1	0	0	0	0	0	0	0	2	0	7.8408	4	4	4	0	0	0	61	0	0
1879	0	20	1	1	3	0	1	0	1	1	1	0	0	0	0	0	0	0	1	0	7.8408	4	4	4	0	0	0	61	0	0
1880	0	1	1	1	3	0	1	0	1	1	4	1	0	0	0	0	0	0	2	0	7.8408	4	4	4	0	0	0	55	1	2
1881	0	57	0	1	3	0	1	0	1	1	4	1	0	0	0	0	0	0	2	0	7.8408	4	4	4	0	0	0	55	0	0
1882	1	3	1	1	3	0	1	2	1	1	4	1	0	0	0	0	0	0	1	0	7.8408	4	4	4	0	0	0	55	1	2
1883	2	5	0	1	3	0	1	2	0	1	4	1	0	0	0	0	0	0	1	0	7.8408	4	4	4	0	0	0	55	0	0
1884	0	56	0	1	0	0	0	1	1	1	5	0	0	0	0	0	0	0	1	0	7.8408	4	4	4	0	0	0	32	0	0
1885	0	21	0	1	1	1	0	1	2	1	4	1	0	0	0	0	0	0	2	0	7.8408	4	4	4	0	1	0	52	1	3
1886	0	31	0	1	1	0	1	1	2	1	4	1	0	0	0	0	0	0	1	0	7.8408	4	4	4	0	0	0	36	0	0
1887	0	44	0	1	1	1	0	1	2	1	1	1	0	0	0	0	0	0	3	0	7.8408	4	4	4	0	0	0	60	1	3
1888	1	15	0	1	2	2	0	1	1	1	4	1	0	0	0	0	0	0	1	0	7.8408	4	4	4	0	0	0	29	0	0
1889	0	53	0	1	2	0	0	1	1	1	4	1	0	0	0	0	0	0	1	0	7.8408	4	4	4	0	0	0		0	0
1890	0	18	0	1	3	0	0	1	2	1	1	1	0	0	0	0	0	0	2	0	7.8408	4	4	4	0	0	0	28	1	2
1891	0	36	1	1	0	0	0	1	1	1	5	0	0	0	0	0	0	0	6	0	7.8408	4	4	4	0	0	0	31	0	0
1892	0	48	0	1	0	0	0	1	2	1	1	1	0	0	0	0	0	0	2	0	7.8408	4	4	4	0	0	0	55	1	2
1893	1	43	0	1	0	0	1	0	2	1	5	1	0	0	0	1	0	0	17	1	5.9672	2	4	4	0	1	0	82	1	6
1894	0	45	1	1	0	0	1	0	2	1	5	1	0	0	0	1	0	0	24	1	7.8408	4	4	4	0	0	0	72	1	6
1895	1	19	1	1	0	1	1	1	1	1	2	0	0	0	0	0	0	0	2	0	7.8408	4	4	4	0	0	0	71	0	0
1896	0	21	0	1	0	1	1	1	1	1	2	0	0	0	0	0	0	0	1	0	7.8408	4	4	4	0	0	0	71	0	0
1897	0	76	1	1	2	2	0	1	2	1	1	0	0	0	0	0	0	0	2	0	7.8408	4	4	4	0	0	0	42	0	0
1898	2	67	0	1	2	2	0	1	0	1	1	0	0	0	0	0	0	0	1	0	7.8408	4	4	4	0	0	0	42	0	0
1899	1	64	0	1	2	2	1	0	1	1	2	0	0	0	0	1	0	0	10	0	7.8408	4	4	4	0	0	0	42	1	1
1900	2	1	0	1	2	1	0	1	0	1	2	0	0	0	0	0	0	0	1	0	7.8408	4	4	4	0	0	0	39	0	0
1901	0	33	1	1	2	1	1	1	2	1	1	0	0	0	0	0	0	0	2	0	7.8408	4	4	4	0	0	0	41	0	0
1902	0	27	0	1	2	0	0	1	1	1	4	1	0	0	0	0	0	0	2	0	7.8408	4	4	4	0	0	0	53	1	2
1903	1	78	0	1	2	0	0	1	2	1	1	0	0	0	0	1	0	0	9	0	7.8408	4	4	4	0	0	0	63	0	0
1904	0	64	0	1	3	1	0	1	2	1	1	0	0	0	0	0	0	0	4	0	7.8408	4	4	4	0	0	0	43	0	0
1905	0	34	1	1	0	2	1	0	2	1	1	1	0	0	0	1	1	1	50	1	6.6132	3	4	3	1	1	1	85	1	18
1906	0	18	1	1	0	2	1	1	2	1	5	0	0	0	0	0	0	0	2	0	7.8408	4	4	4	0	0	0	34	0	0
1907	2	18	1	1	0	2	1	0	0	1	5	0	0	0	0	0	0	0	2	0	7.8408	4	4	4	0	0	0	34	0	0
1908	0	21	0	1	0	1	0	1	1	1	1	0	0	0	0	0	0	0	1	0	7.8408	4	4	4	0	0	0	57	0	0
1909	1	20	1	1	0	2	0	2	2	1	1	1	0	0	0	1	1	0	32	1	7.55	4	4	3	0	0	1	47	1	2
1910	0	70	1	1	1	0	1	1	2	1	1	0	1	0	1	0	0	0	27	1	7.8408	4	4	4	0	0	0	42	1	14
1911	0	44	1	1	2	0	1	1	2	1	4	1	0	0	0	0	0	0	3	0	7.8408	4	4	4	0	0	0	62	0	0
1912	0	25	0	1	2	0	0	1	1	1	5	0	0	0	0	0	0	0	2	0	7.8408	4	4	4	0	0	0	35	0	0
1913	0	27	0	2	0	1	1	1	1	1	2	0	0	0	0	0	0	0	2	0	7.8408	4	4	4	0	0	0	53	0	0
1914	1	29	0	2	0	1	1	1	1	1	2	0	0	0	0	0	0	0	1	0	7.8408	4	4	4	0	0	0	53	0	0
1915	0	26	0	2	1	0	0	1	2	1	1	1	0	0	0	1	0	0	21	1	7.8408	4	4	4	0	1	0	87	1	4
1916	0	40	0	2	2	0	0	1	2	1	5	0	0	0	0	0	0	0	2	0	7.8408	4	4	4	0	0	0	47	0	0
1917	0	46	0	2	3	0	0	1	1	1	3	0	0	0	0	0	0	0	2	0	7.8408	4	4	4	0	0	0	44	0	0
1918	0	20	0	2	3	0	0	1	1	1	4	1	0	0	0	0	0	0	5	0	7.8408	4	4	4	0	0	0	77	1	3
1919	0	36	0	2	3	0	0	1	1	1	4	1	0	0	0	0	0	0	2	0	7.8408	4	4	4	0	0	0	44	0	0
1920	0	20	1	2	0	2	0	1	2	1	1	1	0	0	0	1	0	1	29	1	6.904	3	4	4	0	0	1	46	1	8
1921	1	18	0	2	2	2	1	0	2	1	1	0	0	0	0	0	1	0	14	0	7.8408	4	4	4	0	0	0	41	1	7
1922	0	58	1	2	2	0	0	0	1	1	4	1	0	0	1	1	0	0	45	1	6.904	3	4	4	1	1	0	106	1	38
1923	1	14	0	2	2	1	0	0	2	1	1	0	0	0	0	0	0	0	2	0	7.8408	4	4	4	0	0	0	34	0	0
1924	0	56	0	2	2	1	0	1	2	1	1	0	0	0	0	0	0	0	4	0	7.8408	4	4	4	0	0	0	37	0	0
1925	1	7	1	2	0	1	0	0	2	1	1	0	0	0	0	0	0	0	2	0	7.8408	4	4	4	0	0	0	52	1	2
1926	0	51	0	2	0	0	0	1	2	1	1	1	0	0	0	0	0	0	6	0	7.8408	4	4	4	0	0	0	68	1	2
1927	0	45	1	2	1	1	0	0	1	1	3	0	0	0	0	0	0	0	1	0	7.8408	4	4	4	0	0	0	64	0	0
1928	0	24	0	2	1	0	1	1	1	1	2	0	0	0	0	0	0	0	1	0	7.8408	4	4	4	0	0	0	44	0	0
1929	0	69	0	2	3	1	0	0	2	1	1	0	0	0	0	1	0	0	13	0	7.8408	4	4	4	0	0	0	69	1	0
1930	0	31	1	2	1	1	1	1	0	1	1	1	0	0	0	1	0	0	13	0	7.8408	4	4	4	0	0	0	52	0	0
1931	0	22	1	2	1	1	1	1	1	1	3	0	0	0	0	0	0	0	1	0	7.8408	4	4	4	0	0	0	94	0	0
1932	0	61	0	2	2	0	1	1	1	1	5	1	0	0	0	0	0	0	2	0	7.8408	4	4	4	0	0	0	51	1	0
1933	0	27	0	2	0	0	0	1	1	1	2	1	0	0	0	0	0	0	2	0	7.8408	4	4	4	0	0	0	87	0	0
1934	1	34	0	2	2	0	1	1	2	1	1	0	0	0	0	0	0	0	5	0	7.8408	4	4	4	0	0	0	75	1	0
1935	0	71	1	2	2	1	0	1	2	1	4	1	0	0	0	1	0	0	14	0	7.8408	4	4	4	0	0	0	59	1	0
1936	0	69	0	2	2	1	0	1	2	1	1	1	0	0	0	0	0	0	3	0	7.8408	4	4	4	0	0	0	93	1	0
1937	0	71	1	2	0	1	0	1	2	1	1	0	0	0	0	0	0	0	2	0	7.8408	4	4	4	0	0	0	76	0	0
1938	0	49	1	2	2	1	0	1	1	1	3	0	0	0	0	0	0	0	2	0	7.8408	4	4	4	0	0	0	50	0	0
1939	1	21	1	1	3	0	0	2	2	1	1	1	0	0	0	0	0	0	9	0	7.8408	4	4	4	0	1	0	120	1	5
1940	0	68	0	2	2	0	0	1	1	1	3	0	0	0	0	0	0	0	1	0	7.8408	4	4	4	0	0	0	52	0	0
1941	0	69	0	2	2	0	0	1	1	1	1	0	0	0	0	0	0	0	2	0	7.8408	4	4	4	0	0	0	46	0	0
1942	0	38	0	2	3	1	0	1	1	1	3	0	0	0	0	0	0	0	2	0	7.8408	4	4	4	0	0	0	54	0	0
1943	0	73	1	1	1	2	0	0	2	1	1	1	0	0	1	1	0	1	66	1	7.8408	4	4	4	0	1	0	77	1	28
1944	0	76	1	1	2	0	0	1	1	1	2	1	0	0	1	0	0	0	11	0	7.8408	4	4	4	0	0	0	74	1	2
1945	0	49	0	1	2	1	0	1	1	1	4	1	0	0	0	0	0	0	2	0	7.8408	4	4	4	0	0	0	48	0	0
1946	0	67	0	2	0	0	1	1	1	1	1	0	0	0	0	0	0	0	2	0	7.8408	4	4	4	0	0	0	28	0	0
1947	0	22	0	2	1	1	0	1	1	1	5	0	0	0	0	0	0	0	2	0	7.8408	4	4	4	0	0	0	63	0	0
1948	0	61	1	2	1	1	0	1	2	1	4	1	0	0	0	1	1	0	19	1	7.8408	4	4	4	0	0	1	84	1	2
1949	0	65	0	2	2	1	0	1	2	1	1	1	0	0	0	0	1	1	29	1	6.8174	4	3	3	1	1	1	88	1	20
1950	1	86	0	2	3	0	1	1	2	1	1	1	0	0	0	1	0	1	22	1	7.55	4	4	3	0	0	0	59	1	12
1951	0	78	1	0	2	1	1	0	1	1	2	0	1	0	1	1	0	0	35	1	5.0304	1	4	4	1	0	0	44	1	3
1952	0	28	0	0	0	0	0	1	1	1	3	0	0	0	0	0	0	0	1	0	7.8408	4	4	4	0	0	0	25	0	0
1953	0	36	1	0	2	2	0	1	0	1	1	0	0	0	0	0	0	0	3	0	7.8408	4	4	4	0	0	0	21	0	0
1954	0	44	0	0	0	0	0	1	0	1	1	1	0	0	0	0	0	0	5	0	7.8408	4	4	4	0	0	0	41	0	0
1955	0	21	0	0	2	0	0	1	0	1	2	0	0	0	0	0	0	0	1	0	7.8408	4	4	4	0	0	0	15	0	0
1956	0	29	0	0	2	1	0	1	1	1	4	1	0	0	0	0	0	0	3	0	7.8408	4	4	4	0	0	0	31	0	0
1957	0	22	0	0	3	0	0	1	0	1	1	0	0	0	0	0	0	0	3	0	7.8408	4	4	4	0	0	0	14	0	0
1958	2	31	0	0	3	0	1	0	0	1	6	0	0	0	0	0	0	0	3	0	7.8408	4	4	4	0	0	0	21	0	0
1959	0	30	1	0	3	0	1	1	0	1	6	0	0	0	0	0	0	0	3	0	7.8408	4	4	4	0	0	0	21	0	0
1960	0	33	1	0	3	1	0	1	0	1	1	0	0	0	1	0	0	0	11	0	5.9672	2	4	4	0	0	0	30	1	5
1961	0	30	0	0	0	1	0	0	0	1	1	0	0	0	0	0	0	0	6	0	7.8408	4	4	4	0	0	0	53	1	0
1962	2	8	0	0	0	1	0	0	0	1	1	0	0	0	0	0	0	0	5	0	7.8408	4	4	4	0	0	0	53	1	0
1963	0	49	0	0	0	0	1	1	0	1	1	0	0	0	0	0	0	0	1	0	7.8408	4	4	4	0	0	0	23	0	0
1964	1	12	0	0	0	0	1	0	0	1	1	0	0	0	0	0	0	0	5	0	7.8408	4	4	4	0	0	0	23	0	0
1965	0	44	1	0	1	0	0	0	0	1	4	1	0	0	0	1	0	0	21	1	7.8408	4	4	4	0	0	0	70	1	0
1966	1	17	1	0	2	2	1	0	0	1	1	0	0	0	0	0	0	0	2	0	7.8408	4	4	4	0	0	0	32	0	0
1967	2	17	1	0	2	2	1	0	0	1	1	0	0	0	0	0	0	0	1	0	7.8408	4	4	4	0	0	0	32	0	0
1968	0	46	0	0	2	0	0	1	0	1	2	0	0	0	0	0	0	0	1	0	7.8408	4	4	4	0	0	0	22	0	0
1969	0	48	0	0	2	2	0	1	1	1	1	0	0	0	0	0	0	0	6	0	7.8408	4	4	4	0	0	0	21	0	0
1970	0	70	1	0	2	0	0	1	0	1	5	0	0	0	0	0	0	0	2	0	7.8408	4	4	4	0	0	0	31	0	0
1971	0	36	1	0	2	1	1	1	1	1	1	0	0	0	0	0	0	0	2	0	7.8408	4	4	4	0	0	0	29	0	0
1972	0	18	1	0	3	0	0	1	0	1	2	0	0	0	0	0	0	0	2	0	7.8408	4	4	4	0	0	0	56	0	0
1973	1	54	0	0	3	0	0	1	0	1	5	0	0	0	1	0	0	0	14	0	7.8408	4	4	4	0	0	0	29	1	0
1974	0	25	1	0	3	0	0	1	0	1	5	0	0	0	0	1	1	0	29	1	6.6132	3	4	3	0	0	0	29	1	0
1975	0	34	1	0	3	0	0	1	0	1	3	0	0	0	0	0	0	0	2	0	7.8408	4	4	4	0	0	0	38	0	0
1976	0	54	1	0	1	0	0	1	0	1	1	0	0	0	0	0	0	0	1	0	7.8408	4	4	4	0	0	0	24	0	0
1977	0	50	1	0	1	1	0	1	0	1	3	0	0	0	0	0	0	0	1	0	7.8408	4	4	4	0	0	0	22	0	0
1978	0	29	1	0	2	0	0	1	0	1	1	1	0	0	0	0	0	0	2	0	7.8408	4	4	4	0	0	0	39	0	0
1979	0	18	0	0	0	0	1	0	0	1	1	1	0	0	0	0	0	0	2	0	7.8408	4	4	4	0	0	0	64	1	8
1980	0	22	1	0	2	0	0	0	0	1	3	1	0	0	0	0	0	0	6	0	7.8408	4	4	4	0	1	0	65	1	0
1981	1	35	0	0	0	0	1	1	0	1	2	0	0	0	0	0	0	0	2	0	7.8408	4	4	4	0	0	0	33	0	0
1982	0	47	1	0	1	0	0	1	2	1	5	0	0	0	0	0	0	0	3	0	7.8408	4	4	4	0	0	0	34	0	0
1983	0	45	1	1	2	0	0	1	2	1	1	1	0	0	0	0	0	0	2	0	7.8408	4	4	4	0	0	0	35	0	0
1984	0	65	1	1	1	2	0	2	2	1	5	1	1	0	1	0	1	0	35	1	7.8408	4	4	4	1	0	1	5	1	1
1985	0	35	1	0	2	2	0	0	2	1	2	1	1	0	1	1	0	0	75	1	0	0	0	0	1	0	0	19	0	0
1986	0	23	0	0	2	1	0	1	0	1	1	1	1	0	1	1	0	1	75	1	0	0	0	0	1	1	0	69	0	0
1987	2	68	0	0	3	0	0	0	0	1	1	0	0	0	0	0	0	0	2	0	7.8408	4	4	4	0	0	0	28	0	0
1988	0	45	1	0	3	0	1	0	0	1	3	0	0	0	0	0	0	0	3	0	7.8408	4	4	4	0	0	0	19	0	0
1989	1	48	0	0	0	0	1	1	0	1	1	0	0	0	0	0	0	0	3	0	7.8408	4	4	4	0	0	0	23	0	0
1990	0	22	1	0	0	0	0	0	0	1	2	0	0	0	0	0	0	0	12	0	7.8408	4	4	4	0	0	0	29	1	0
1991	0	44	0	0	0	1	0	0	0	1	4	0	0	0	0	0	0	0	2	0	7.8408	4	4	4	0	0	0	59	0	0
1992	0	46	1	0	1	0	0	1	0	1	1	0	0	0	0	0	0	0	2	0	7.8408	4	4	4	0	0	0	47	0	0
1993	0	72	0	0	2	0	0	1	1	1	5	0	0	0	0	0	0	0	5	0	7.8408	4	4	4	0	0	0	28	0	0
1994	0	43	1	0	2	0	0	1	0	1	1	0	0	0	0	0	0	1	14	0	7.8408	4	4	4	0	0	0	80	1	0
1995	2	21	1	0	2	2	0	0	0	1	1	0	0	0	1	0	0	0	26	1	5.9672	2	4	4	1	0	0	42	1	0
1996	1	29	1	0	2	2	0	0	0	1	1	0	0	0	0	0	0	0	3	0	7.8408	4	4	4	0	0	0	42	0	0
1997	0	30	1	0	2	2	0	1	0	1	1	0	0	0	0	0	1	0	30	1	6.8174	4	3	3	0	0	0	42	1	0
1998	0	51	0	0	2	0	0	1	0	1	3	0	0	0	0	0	0	0	2	0	7.8408	4	4	4	0	0	0	22	0	0
1999	0	34	0	0	2	0	0	1	0	1	4	0	0	0	0	0	0	0	1	0	7.8408	4	4	4	0	0	0	21	0	0
[truncated: 3,907 more rows]
